# Supplementary material for: An optimised method for the proteomic profiling of full thickness human skin
Source: Biol Proced Online. 2016 Jul 21;18:15. doi: 10.1186/s12575-016-0045-y (PMC4955162; doi:10.1186/s12575-016-0045-y)
Supplement: Additional file 2: — Table detailing the proteins identified in the final method (Fig. 2). (XLSX 120 kb) [file 12575_2016_45_MOESM2_ESM.xlsx]

## Sheet: Sheet1
Protein Entry	Protein Accession Number	Protein Description
1433B_HUMAN	P31946	14-3-3 protein beta/alpha OS=Homo sapiens GN=YWHAB PE=1 SV=3
1433E_HUMAN	P62258	14-3-3 protein epsilon OS=Homo sapiens GN=YWHAE PE=1 SV=1
1433F_HUMAN	Q04917	14-3-3 protein eta OS=Homo sapiens GN=YWHAH PE=1 SV=4
1433G_HUMAN	P61981	14-3-3 protein gamma OS=Homo sapiens GN=YWHAG PE=1 SV=2
1433S_HUMAN	P31947	14-3-3 protein sigma OS=Homo sapiens GN=SFN PE=1 SV=1
1433T_HUMAN	P27348	14-3-3 protein theta OS=Homo sapiens GN=YWHAQ PE=1 SV=1
1433Z_HUMAN	P63104	14-3-3 protein zeta/delta OS=Homo sapiens GN=YWHAZ PE=1 SV=1
1A01_HUMAN	P30443	HLA class I histocompatibility antigen_ A-1 alpha chain OS=Homo sapiens GN=HLA-A PE=1 SV=1
1A02_HUMAN	P01892	HLA class I histocompatibility antigen_ A-2 alpha chain OS=Homo sapiens GN=HLA-A PE=1 SV=1
1A03_HUMAN	P04439	HLA class I histocompatibility antigen_ A-3 alpha chain OS=Homo sapiens GN=HLA-A PE=1 SV=2
1A11_HUMAN	P13746	HLA class I histocompatibility antigen_ A-11 alpha chain OS=Homo sapiens GN=HLA-A PE=1 SV=1
1A23_HUMAN	P30447	HLA class I histocompatibility antigen_ A-23 alpha chain OS=Homo sapiens GN=HLA-A PE=1 SV=1
1A24_HUMAN	P05534	HLA class I histocompatibility antigen_ A-24 alpha chain OS=Homo sapiens GN=HLA-A PE=1 SV=2
1A25_HUMAN	P18462	HLA class I histocompatibility antigen_ A-25 alpha chain OS=Homo sapiens GN=HLA-A PE=1 SV=1
1A26_HUMAN	P30450	HLA class I histocompatibility antigen_ A-26 alpha chain OS=Homo sapiens GN=HLA-A PE=1 SV=2
1A29_HUMAN	P30512	HLA class I histocompatibility antigen_ A-29 alpha chain OS=Homo sapiens GN=HLA-A PE=1 SV=2
1A30_HUMAN	P16188	HLA class I histocompatibility antigen_ A-30 alpha chain OS=Homo sapiens GN=HLA-A PE=1 SV=2
1A31_HUMAN	P16189	HLA class I histocompatibility antigen_ A-31 alpha chain OS=Homo sapiens GN=HLA-A PE=1 SV=2
1A32_HUMAN	P10314	HLA class I histocompatibility antigen_ A-32 alpha chain OS=Homo sapiens GN=HLA-A PE=1 SV=2
1A33_HUMAN	P16190	HLA class I histocompatibility antigen_ A-33 alpha chain OS=Homo sapiens GN=HLA-A PE=1 SV=3
1A34_HUMAN	P30453	HLA class I histocompatibility antigen_ A-34 alpha chain OS=Homo sapiens GN=HLA-A PE=1 SV=1
1A36_HUMAN	P30455	HLA class I histocompatibility antigen_ A-36 alpha chain OS=Homo sapiens GN=HLA-A PE=1 SV=1
1A43_HUMAN	P30456	HLA class I histocompatibility antigen_ A-43 alpha chain OS=Homo sapiens GN=HLA-A PE=1 SV=1
1A66_HUMAN	P30457	HLA class I histocompatibility antigen_ A-66 alpha chain OS=Homo sapiens GN=HLA-A PE=1 SV=1
1A68_HUMAN	P01891	HLA class I histocompatibility antigen_ A-68 alpha chain OS=Homo sapiens GN=HLA-A PE=1 SV=4
1A69_HUMAN	P10316	HLA class I histocompatibility antigen_ A-69 alpha chain OS=Homo sapiens GN=HLA-A PE=1 SV=2
1A74_HUMAN	P30459	HLA class I histocompatibility antigen_ A-74 alpha chain OS=Homo sapiens GN=HLA-A PE=1 SV=1
1A80_HUMAN	Q09160	HLA class I histocompatibility antigen_ A-80 alpha chain OS=Homo sapiens GN=HLA-A PE=1 SV=1
1B07_HUMAN	P01889	HLA class I histocompatibility antigen_ B-7 alpha chain OS=Homo sapiens GN=HLA-B PE=1 SV=3
1B08_HUMAN	P30460	HLA class I histocompatibility antigen_ B-8 alpha chain OS=Homo sapiens GN=HLA-B PE=1 SV=1
1B13_HUMAN	P30461	HLA class I histocompatibility antigen_ B-13 alpha chain OS=Homo sapiens GN=HLA-B PE=1 SV=1
1B14_HUMAN	P30462	HLA class I histocompatibility antigen_ B-14 alpha chain OS=Homo sapiens GN=HLA-B PE=1 SV=1
1B15_HUMAN	P30464	HLA class I histocompatibility antigen_ B-15 alpha chain OS=Homo sapiens GN=HLA-B PE=1 SV=2
1B18_HUMAN	P30466	HLA class I histocompatibility antigen_ B-18 alpha chain OS=Homo sapiens GN=HLA-B PE=1 SV=1
1B27_HUMAN	P03989	HLA class I histocompatibility antigen_ B-27 alpha chain OS=Homo sapiens GN=HLA-B PE=1 SV=2
1B35_HUMAN	P30685	HLA class I histocompatibility antigen_ B-35 alpha chain OS=Homo sapiens GN=HLA-B PE=1 SV=1
1B37_HUMAN	P18463	HLA class I histocompatibility antigen_ B-37 alpha chain OS=Homo sapiens GN=HLA-B PE=1 SV=1
1B38_HUMAN	Q95365	HLA class I histocompatibility antigen_ B-38 alpha chain OS=Homo sapiens GN=HLA-B PE=1 SV=1
1B39_HUMAN	P30475	HLA class I histocompatibility antigen_ B-39 alpha chain OS=Homo sapiens GN=HLA-B PE=1 SV=1
1B40_HUMAN	Q04826	HLA class I histocompatibility antigen_ B-40 alpha chain OS=Homo sapiens GN=HLA-B PE=1 SV=1
1B41_HUMAN	P30479	HLA class I histocompatibility antigen_ B-41 alpha chain OS=Homo sapiens GN=HLA-B PE=1 SV=1
1B42_HUMAN	P30480	HLA class I histocompatibility antigen_ B-42 alpha chain OS=Homo sapiens GN=HLA-B PE=1 SV=1
1B44_HUMAN	P30481	HLA class I histocompatibility antigen_ B-44 alpha chain OS=Homo sapiens GN=HLA-B PE=1 SV=1
1B45_HUMAN	P30483	HLA class I histocompatibility antigen_ B-45 alpha chain OS=Homo sapiens GN=HLA-B PE=1 SV=1
1B46_HUMAN	P30484	HLA class I histocompatibility antigen_ B-46 alpha chain OS=Homo sapiens GN=HLA-B PE=1 SV=1
1B47_HUMAN	P30485	HLA class I histocompatibility antigen_ B-47 alpha chain OS=Homo sapiens GN=HLA-B PE=1 SV=1
1B48_HUMAN	P30486	HLA class I histocompatibility antigen_ B-48 alpha chain OS=Homo sapiens GN=HLA-B PE=1 SV=1
1B49_HUMAN	P30487	HLA class I histocompatibility antigen_ B-49 alpha chain OS=Homo sapiens GN=HLA-B PE=1 SV=2
1B50_HUMAN	P30488	HLA class I histocompatibility antigen_ B-50 alpha chain OS=Homo sapiens GN=HLA-B PE=1 SV=1
1B51_HUMAN	P18464	HLA class I histocompatibility antigen_ B-51 alpha chain OS=Homo sapiens GN=HLA-B PE=1 SV=1
1B52_HUMAN	P30490	HLA class I histocompatibility antigen_ B-52 alpha chain OS=Homo sapiens GN=HLA-B PE=1 SV=1
1B53_HUMAN	P30491	HLA class I histocompatibility antigen_ B-53 alpha chain OS=Homo sapiens GN=HLA-B PE=1 SV=1
1B54_HUMAN	P30492	HLA class I histocompatibility antigen_ B-54 alpha chain OS=Homo sapiens GN=HLA-B PE=1 SV=1
1B55_HUMAN	P30493	HLA class I histocompatibility antigen_ B-55 alpha chain OS=Homo sapiens GN=HLA-B PE=1 SV=1
1B56_HUMAN	P30495	HLA class I histocompatibility antigen_ B-56 alpha chain OS=Homo sapiens GN=HLA-B PE=1 SV=1
1B57_HUMAN	P18465	HLA class I histocompatibility antigen_ B-57 alpha chain OS=Homo sapiens GN=HLA-B PE=1 SV=1
1B58_HUMAN	P10319	HLA class I histocompatibility antigen_ B-58 alpha chain OS=Homo sapiens GN=HLA-B PE=1 SV=1
1B59_HUMAN	Q29940	HLA class I histocompatibility antigen_ B-59 alpha chain OS=Homo sapiens GN=HLA-B PE=1 SV=1
1B67_HUMAN	Q29836	HLA class I histocompatibility antigen_ B-67 alpha chain OS=Homo sapiens GN=HLA-B PE=1 SV=1
1B73_HUMAN	Q31612	HLA class I histocompatibility antigen_ B-73 alpha chain OS=Homo sapiens GN=HLA-B PE=1 SV=1
1B78_HUMAN	P30498	HLA class I histocompatibility antigen_ B-78 alpha chain OS=Homo sapiens GN=HLA-B PE=1 SV=1
1B81_HUMAN	Q31610	HLA class I histocompatibility antigen_ B-81 alpha chain OS=Homo sapiens GN=HLA-B PE=1 SV=1
1B82_HUMAN	Q29718	HLA class I histocompatibility antigen_ B-82 alpha chain OS=Homo sapiens GN=HLA-B PE=1 SV=1
1C01_HUMAN	P30499	HLA class I histocompatibility antigen_ Cw-1 alpha chain OS=Homo sapiens GN=HLA-C PE=2 SV=1
1C02_HUMAN	P30501	HLA class I histocompatibility antigen_ Cw-2 alpha chain OS=Homo sapiens GN=HLA-C PE=1 SV=1
1C03_HUMAN	P04222	HLA class I histocompatibility antigen_ Cw-3 alpha chain OS=Homo sapiens GN=HLA-C PE=1 SV=2
1C04_HUMAN	P30504	HLA class I histocompatibility antigen_ Cw-4 alpha chain OS=Homo sapiens GN=HLA-C PE=1 SV=1
1C05_HUMAN	Q9TNN7	HLA class I histocompatibility antigen_ Cw-5 alpha chain OS=Homo sapiens GN=HLA-C PE=2 SV=1
1C06_HUMAN	Q29963	HLA class I histocompatibility antigen_ Cw-6 alpha chain OS=Homo sapiens GN=HLA-C PE=2 SV=2
1C07_HUMAN	P10321	HLA class I histocompatibility antigen_ Cw-7 alpha chain OS=Homo sapiens GN=HLA-C PE=1 SV=3
1C08_HUMAN	P30505	HLA class I histocompatibility antigen_ Cw-8 alpha chain OS=Homo sapiens GN=HLA-C PE=1 SV=1
1C12_HUMAN	P30508	HLA class I histocompatibility antigen_ Cw-12 alpha chain OS=Homo sapiens GN=HLA-C PE=2 SV=2
1C14_HUMAN	P30510	HLA class I histocompatibility antigen_ Cw-14 alpha chain OS=Homo sapiens GN=HLA-C PE=2 SV=2
1C15_HUMAN	Q07000	HLA class I histocompatibility antigen_ Cw-15 alpha chain OS=Homo sapiens GN=HLA-C PE=1 SV=1
1C16_HUMAN	Q29960	HLA class I histocompatibility antigen_ Cw-16 alpha chain OS=Homo sapiens GN=HLA-C PE=2 SV=1
1C17_HUMAN	Q95604	HLA class I histocompatibility antigen_ Cw-17 alpha chain OS=Homo sapiens GN=HLA-C PE=1 SV=1
1C18_HUMAN	Q29865	HLA class I histocompatibility antigen_ Cw-18 alpha chain OS=Homo sapiens GN=HLA-C PE=2 SV=1
2A5D_HUMAN	Q14738	Serine/threonine-protein phosphatase 2A 56 kDa regulatory subunit delta isoform OS=Homo sapiens GN=PPP2R5D PE=1 SV=1
2AAA_HUMAN	P30153	Serine/threonine-protein phosphatase 2A 65 kDa regulatory subunit A alpha isoform OS=Homo sapiens GN=PPP2R1A PE=1 SV=4
2AAB_HUMAN	P30154	Serine/threonine-protein phosphatase 2A 65 kDa regulatory subunit A beta isoform OS=Homo sapiens GN=PPP2R1B PE=1 SV=3
2ABA_HUMAN	P63151	Serine/threonine-protein phosphatase 2A 55 kDa regulatory subunit B alpha isoform OS=Homo sapiens GN=PPP2R2A PE=1 SV=1
2B13_HUMAN	P01912	HLA class II histocompatibility antigen_ DRB1-3 chain OS=Homo sapiens GN=HLA-DRB1 PE=1 SV=2
2B14_HUMAN	P13760	HLA class II histocompatibility antigen_ DRB1-4 beta chain OS=Homo sapiens GN=HLA-DRB1 PE=1 SV=1
2B1A_HUMAN	Q30167	HLA class II histocompatibility antigen_ DRB1-10 beta chain OS=Homo sapiens GN=HLA-DRB1 PE=1 SV=2
2B1D_HUMAN	Q5Y7A7	HLA class II histocompatibility antigen_ DRB1-13 beta chain OS=Homo sapiens GN=HLA-DRB1 PE=1 SV=1
2B1F_HUMAN	P01911	HLA class II histocompatibility antigen_ DRB1-15 beta chain OS=Homo sapiens GN=HLA-DRB1 PE=1 SV=2
3BP1_HUMAN	Q9Y3L3	SH3 domain-binding protein 1 OS=Homo sapiens GN=SH3BP1 PE=1 SV=3
3HIDH_HUMAN	P31937	3-hydroxyisobutyrate dehydrogenase_ mitochondrial OS=Homo sapiens GN=HIBADH PE=1 SV=2
5NTD_HUMAN	P21589	5'-nucleotidase OS=Homo sapiens GN=NT5E PE=1 SV=1
68MP_HUMAN	P56378	6.8 kDa mitochondrial proteolipid OS=Homo sapiens GN=MP68 PE=1 SV=1
6PGD_HUMAN	P52209	6-phosphogluconate dehydrogenase_ decarboxylating OS=Homo sapiens GN=PGD PE=1 SV=3
6PGL_HUMAN	O95336	6-phosphogluconolactonase OS=Homo sapiens GN=PGLS PE=1 SV=2
A16A1_HUMAN	Q8IZ83	Aldehyde dehydrogenase family 16 member A1 OS=Homo sapiens GN=ALDH16A1 PE=1 SV=2
A16L2_HUMAN	Q8NAA4	Autophagy-related protein 16-2 OS=Homo sapiens GN=ATG16L2 PE=2 SV=2
A1AG1_HUMAN	P02763	Alpha-1-acid glycoprotein 1 OS=Homo sapiens GN=ORM1 PE=1 SV=1
A1AG2_HUMAN	P19652	Alpha-1-acid glycoprotein 2 OS=Homo sapiens GN=ORM2 PE=1 SV=2
A1AT_HUMAN	P01009	Alpha-1-antitrypsin OS=Homo sapiens GN=SERPINA1 PE=1 SV=3
A1ATR_HUMAN	P20848	Putative alpha-1-antitrypsin-related protein OS=Homo sapiens GN=SERPINA2 PE=1 SV=1
A1BG_HUMAN	P04217	Alpha-1B-glycoprotein OS=Homo sapiens GN=A1BG PE=1 SV=4
A2AP_HUMAN	P08697	Alpha-2-antiplasmin OS=Homo sapiens GN=SERPINF2 PE=1 SV=3
A2GL_HUMAN	P02750	Leucine-rich alpha-2-glycoprotein OS=Homo sapiens GN=LRG1 PE=1 SV=2
A2MG_HUMAN	P01023	Alpha-2-macroglobulin OS=Homo sapiens GN=A2M PE=1 SV=3
A2ML1_HUMAN	A8K2U0	Alpha-2-macroglobulin-like protein 1 OS=Homo sapiens GN=A2ML1 PE=1 SV=3
AAAT_HUMAN	Q15758	Neutral amino acid transporter B(0) OS=Homo sapiens GN=SLC1A5 PE=1 SV=2
AACT_HUMAN	P01011	Alpha-1-antichymotrypsin OS=Homo sapiens GN=SERPINA3 PE=1 SV=2
AATC_HUMAN	P17174	Aspartate aminotransferase_ cytoplasmic OS=Homo sapiens GN=GOT1 PE=1 SV=3
AATM_HUMAN	P00505	Aspartate aminotransferase_ mitochondrial OS=Homo sapiens GN=GOT2 PE=1 SV=3
ABCA8_HUMAN	O94911	ATP-binding cassette sub-family A member 8 OS=Homo sapiens GN=ABCA8 PE=1 SV=3
ABCF3_HUMAN	Q9NUQ8	ATP-binding cassette sub-family F member 3 OS=Homo sapiens GN=ABCF3 PE=1 SV=2
ABHDA_HUMAN	Q9NUJ1	Mycophenolic acid acyl-glucuronide esterase_ mitochondrial OS=Homo sapiens GN=ABHD10 PE=1 SV=1
ABHEB_HUMAN	Q96IU4	Alpha/beta hydrolase domain-containing protein 14B OS=Homo sapiens GN=ABHD14B PE=1 SV=1
ABI1_HUMAN	Q8IZP0	Abl interactor 1 OS=Homo sapiens GN=ABI1 PE=1 SV=4
ABI2_HUMAN	Q9NYB9	Abl interactor 2 OS=Homo sapiens GN=ABI2 PE=1 SV=1
ACACB_HUMAN	O00763	Acetyl-CoA carboxylase 2 OS=Homo sapiens GN=ACACB PE=1 SV=3
ACADM_HUMAN	P11310	Medium-chain specific acyl-CoA dehydrogenase_ mitochondrial OS=Homo sapiens GN=ACADM PE=1 SV=1
ACADS_HUMAN	P16219	Short-chain specific acyl-CoA dehydrogenase_ mitochondrial OS=Homo sapiens GN=ACADS PE=1 SV=1
ACADV_HUMAN	P49748	Very long-chain specific acyl-CoA dehydrogenase_ mitochondrial OS=Homo sapiens GN=ACADVL PE=1 SV=1
ACBP_HUMAN	P07108	Acyl-CoA-binding protein OS=Homo sapiens GN=DBI PE=1 SV=2
ACDSB_HUMAN	P45954	Short/branched chain specific acyl-CoA dehydrogenase_ mitochondrial OS=Homo sapiens GN=ACADSB PE=1 SV=1
ACLY_HUMAN	P53396	ATP-citrate synthase OS=Homo sapiens GN=ACLY PE=1 SV=3
ACOC_HUMAN	P21399	Cytoplasmic aconitate hydratase OS=Homo sapiens GN=ACO1 PE=1 SV=3
ACON_HUMAN	Q99798	Aconitate hydratase_ mitochondrial OS=Homo sapiens GN=ACO2 PE=1 SV=2
ACOT1_HUMAN	Q86TX2	Acyl-coenzyme A thioesterase 1 OS=Homo sapiens GN=ACOT1 PE=1 SV=1
ACOT2_HUMAN	P49753	Acyl-coenzyme A thioesterase 2_ mitochondrial OS=Homo sapiens GN=ACOT2 PE=1 SV=6
ACOT9_HUMAN	Q9Y305	Acyl-coenzyme A thioesterase 9_ mitochondrial OS=Homo sapiens GN=ACOT9 PE=1 SV=2
ACPH_HUMAN	P13798	Acylamino-acid-releasing enzyme OS=Homo sapiens GN=APEH PE=1 SV=4
ACSA_HUMAN	Q9NR19	Acetyl-coenzyme A synthetase_ cytoplasmic OS=Homo sapiens GN=ACSS2 PE=1 SV=1
ACSL1_HUMAN	P33121	Long-chain-fatty-acid--CoA ligase 1 OS=Homo sapiens GN=ACSL1 PE=1 SV=1
ACTA_HUMAN	P62736	Actin_ aortic smooth muscle OS=Homo sapiens GN=ACTA2 PE=1 SV=1
ACTB_HUMAN	P60709	Actin_ cytoplasmic 1 OS=Homo sapiens GN=ACTB PE=1 SV=1
ACTBL_HUMAN	Q562R1	Beta-actin-like protein 2 OS=Homo sapiens GN=ACTBL2 PE=1 SV=2
ACTBM_HUMAN	Q9BYX7	Putative beta-actin-like protein 3 OS=Homo sapiens GN=POTEKP PE=5 SV=1
ACTC_HUMAN	P68032	Actin_ alpha cardiac muscle 1 OS=Homo sapiens GN=ACTC1 PE=1 SV=1
ACTG_HUMAN	P63261	Actin_ cytoplasmic 2 OS=Homo sapiens GN=ACTG1 PE=1 SV=1
ACTH_HUMAN	P63267	Actin_ gamma-enteric smooth muscle OS=Homo sapiens GN=ACTG2 PE=1 SV=1
ACTN1_HUMAN	P12814	Alpha-actinin-1 OS=Homo sapiens GN=ACTN1 PE=1 SV=2
ACTN2_HUMAN	P35609	Alpha-actinin-2 OS=Homo sapiens GN=ACTN2 PE=1 SV=1
ACTN3_HUMAN	Q08043	Alpha-actinin-3 OS=Homo sapiens GN=ACTN3 PE=1 SV=2
ACTN4_HUMAN	O43707	Alpha-actinin-4 OS=Homo sapiens GN=ACTN4 PE=1 SV=2
ACTS_HUMAN	P68133	Actin_ alpha skeletal muscle OS=Homo sapiens GN=ACTA1 PE=1 SV=1
ACTY_HUMAN	P42025	Beta-centractin OS=Homo sapiens GN=ACTR1B PE=1 SV=1
ACTZ_HUMAN	P61163	Alpha-centractin OS=Homo sapiens GN=ACTR1A PE=1 SV=1
ACYP1_HUMAN	P07311	Acylphosphatase-1 OS=Homo sapiens GN=ACYP1 PE=1 SV=2
ADDA_HUMAN	P35611	Alpha-adducin OS=Homo sapiens GN=ADD1 PE=1 SV=2
ADDG_HUMAN	Q9UEY8	Gamma-adducin OS=Homo sapiens GN=ADD3 PE=1 SV=1
ADH1A_HUMAN	P07327	Alcohol dehydrogenase 1A OS=Homo sapiens GN=ADH1A PE=1 SV=2
ADH1B_HUMAN	P00325	Alcohol dehydrogenase 1B OS=Homo sapiens GN=ADH1B PE=1 SV=2
ADH1G_HUMAN	P00326	Alcohol dehydrogenase 1C OS=Homo sapiens GN=ADH1C PE=1 SV=2
ADH4_HUMAN	P08319	Alcohol dehydrogenase 4 OS=Homo sapiens GN=ADH4 PE=1 SV=5
ADH7_HUMAN	P40394	Alcohol dehydrogenase class 4 mu/sigma chain OS=Homo sapiens GN=ADH7 PE=1 SV=2
ADHX_HUMAN	P11766	Alcohol dehydrogenase class-3 OS=Homo sapiens GN=ADH5 PE=1 SV=4
ADIPO_HUMAN	Q15848	Adiponectin OS=Homo sapiens GN=ADIPOQ PE=1 SV=1
ADIRF_HUMAN	Q15847	Adipogenesis regulatory factor OS=Homo sapiens GN=ADIRF PE=1 SV=1
ADK_HUMAN	P55263	Adenosine kinase OS=Homo sapiens GN=ADK PE=1 SV=2
ADRM1_HUMAN	Q16186	Proteasomal ubiquitin receptor ADRM1 OS=Homo sapiens GN=ADRM1 PE=1 SV=2
ADT1_HUMAN	P12235	ADP/ATP translocase 1 OS=Homo sapiens GN=SLC25A4 PE=1 SV=4
ADT2_HUMAN	P05141	ADP/ATP translocase 2 OS=Homo sapiens GN=SLC25A5 PE=1 SV=7
ADT3_HUMAN	P12236	ADP/ATP translocase 3 OS=Homo sapiens GN=SLC25A6 PE=1 SV=4
ADT4_HUMAN	Q9H0C2	ADP/ATP translocase 4 OS=Homo sapiens GN=SLC25A31 PE=2 SV=1
AEBP1_HUMAN	Q8IUX7	Adipocyte enhancer-binding protein 1 OS=Homo sapiens GN=AEBP1 PE=1 SV=1
AFAM_HUMAN	P43652	Afamin OS=Homo sapiens GN=AFM PE=1 SV=1
AGAL_HUMAN	P06280	Alpha-galactosidase A OS=Homo sapiens GN=GLA PE=1 SV=1
AGK_HUMAN	Q53H12	Acylglycerol kinase_ mitochondrial OS=Homo sapiens GN=AGK PE=1 SV=2
AGO1_HUMAN	Q9UL18	Protein argonaute-1 OS=Homo sapiens GN=AGO1 PE=1 SV=3
AHNK_HUMAN	Q09666	Neuroblast differentiation-associated protein AHNAK OS=Homo sapiens GN=AHNAK PE=1 SV=2
AHNK2_HUMAN	Q8IVF2	Protein AHNAK2 OS=Homo sapiens GN=AHNAK2 PE=1 SV=2
AIFM1_HUMAN	O95831	Apoptosis-inducing factor 1_ mitochondrial OS=Homo sapiens GN=AIFM1 PE=1 SV=1
AIMP1_HUMAN	Q12904	Aminoacyl tRNA synthase complex-interacting multifunctional protein 1 OS=Homo sapiens GN=AIMP1 PE=1 SV=2
AINX_HUMAN	Q16352	Alpha-internexin OS=Homo sapiens GN=INA PE=1 SV=2
AK1A1_HUMAN	P14550	Alcohol dehydrogenase [NADP(+)] OS=Homo sapiens GN=AKR1A1 PE=1 SV=3
AK1C1_HUMAN	Q04828	Aldo-keto reductase family 1 member C1 OS=Homo sapiens GN=AKR1C1 PE=1 SV=1
AK1C2_HUMAN	P52895	Aldo-keto reductase family 1 member C2 OS=Homo sapiens GN=AKR1C2 PE=1 SV=3
AK1C3_HUMAN	P42330	Aldo-keto reductase family 1 member C3 OS=Homo sapiens GN=AKR1C3 PE=1 SV=4
AK1C4_HUMAN	P17516	Aldo-keto reductase family 1 member C4 OS=Homo sapiens GN=AKR1C4 PE=1 SV=3
AKA12_HUMAN	Q02952	A-kinase anchor protein 12 OS=Homo sapiens GN=AKAP12 PE=1 SV=4
AKNA_HUMAN	Q7Z591	AT-hook-containing transcription factor OS=Homo sapiens GN=AKNA PE=1 SV=2
AL1A1_HUMAN	P00352	Retinal dehydrogenase 1 OS=Homo sapiens GN=ALDH1A1 PE=1 SV=2
AL1B1_HUMAN	P30837	Aldehyde dehydrogenase X_ mitochondrial OS=Homo sapiens GN=ALDH1B1 PE=1 SV=3
AL1L2_HUMAN	Q3SY69	Mitochondrial 10-formyltetrahydrofolate dehydrogenase OS=Homo sapiens GN=ALDH1L2 PE=1 SV=2
AL3A1_HUMAN	P30838	Aldehyde dehydrogenase_ dimeric NADP-preferring OS=Homo sapiens GN=ALDH3A1 PE=1 SV=3
AL3A2_HUMAN	P51648	Fatty aldehyde dehydrogenase OS=Homo sapiens GN=ALDH3A2 PE=1 SV=1
AL3B1_HUMAN	P43353	Aldehyde dehydrogenase family 3 member B1 OS=Homo sapiens GN=ALDH3B1 PE=1 SV=1
AL3B2_HUMAN	P48448	Aldehyde dehydrogenase family 3 member B2 OS=Homo sapiens GN=ALDH3B2 PE=2 SV=3
AL7A1_HUMAN	P49419	Alpha-aminoadipic semialdehyde dehydrogenase OS=Homo sapiens GN=ALDH7A1 PE=1 SV=5
AL9A1_HUMAN	P49189	4-trimethylaminobutyraldehyde dehydrogenase OS=Homo sapiens GN=ALDH9A1 PE=1 SV=3
ALAT1_HUMAN	P24298	Alanine aminotransferase 1 OS=Homo sapiens GN=GPT PE=1 SV=3
ALBU_BOVIN	P02769	Serum albumin OS=Bos taurus GN=ALB PE=1 SV=4
ALBU_HUMAN	P02768	Serum albumin OS=Homo sapiens GN=ALB PE=1 SV=2
ALDH2_HUMAN	P05091	Aldehyde dehydrogenase_ mitochondrial OS=Homo sapiens GN=ALDH2 PE=1 SV=2
ALDOA_HUMAN	P04075	Fructose-bisphosphate aldolase A OS=Homo sapiens GN=ALDOA PE=1 SV=2
ALDOC_HUMAN	P09972	Fructose-bisphosphate aldolase C OS=Homo sapiens GN=ALDOC PE=1 SV=2
ALDR_HUMAN	P15121	Aldose reductase OS=Homo sapiens GN=AKR1B1 PE=1 SV=3
ALMS1_HUMAN	Q8TCU4	Alstrom syndrome protein 1 OS=Homo sapiens GN=ALMS1 PE=1 SV=3
AMBP_HUMAN	P02760	Protein AMBP OS=Homo sapiens GN=AMBP PE=1 SV=1
AMPB_HUMAN	Q9H4A4	Aminopeptidase B OS=Homo sapiens GN=RNPEP PE=1 SV=2
AMPL_HUMAN	P28838	Cytosol aminopeptidase OS=Homo sapiens GN=LAP3 PE=1 SV=3
AMPN_HUMAN	P15144	Aminopeptidase N OS=Homo sapiens GN=ANPEP PE=1 SV=4
AMRP_HUMAN	P30533	Alpha-2-macroglobulin receptor-associated protein OS=Homo sapiens GN=LRPAP1 PE=1 SV=1
AN32A_HUMAN	P39687	Acidic leucine-rich nuclear phosphoprotein 32 family member A OS=Homo sapiens GN=ANP32A PE=1 SV=1
AN32B_HUMAN	Q92688	Acidic leucine-rich nuclear phosphoprotein 32 family member B OS=Homo sapiens GN=ANP32B PE=1 SV=1
AN32C_HUMAN	O43423	Acidic leucine-rich nuclear phosphoprotein 32 family member C OS=Homo sapiens GN=ANP32C PE=2 SV=1
ANFY1_HUMAN	Q9P2R3	Rabankyrin-5 OS=Homo sapiens GN=ANKFY1 PE=1 SV=2
ANGT_HUMAN	P01019	Angiotensinogen OS=Homo sapiens GN=AGT PE=1 SV=1
ANK2_HUMAN	Q01484	Ankyrin-2 OS=Homo sapiens GN=ANK2 PE=1 SV=4
ANKY2_HUMAN	Q8IV38	Ankyrin repeat and MYND domain-containing protein 2 OS=Homo sapiens GN=ANKMY2 PE=1 SV=1
ANR12_HUMAN	Q6UB98	Ankyrin repeat domain-containing protein 12 OS=Homo sapiens GN=ANKRD12 PE=1 SV=3
ANT3_HUMAN	P01008	Antithrombin-III OS=Homo sapiens GN=SERPINC1 PE=1 SV=1
ANX11_HUMAN	P50995	Annexin A11 OS=Homo sapiens GN=ANXA11 PE=1 SV=1
ANXA1_HUMAN	P04083	Annexin A1 OS=Homo sapiens GN=ANXA1 PE=1 SV=2
ANXA2_HUMAN	P07355	Annexin A2 OS=Homo sapiens GN=ANXA2 PE=1 SV=2
ANXA3_HUMAN	P12429	Annexin A3 OS=Homo sapiens GN=ANXA3 PE=1 SV=3
ANXA4_HUMAN	P09525	Annexin A4 OS=Homo sapiens GN=ANXA4 PE=1 SV=4
ANXA5_HUMAN	P08758	Annexin A5 OS=Homo sapiens GN=ANXA5 PE=1 SV=2
ANXA6_HUMAN	P08133	Annexin A6 OS=Homo sapiens GN=ANXA6 PE=1 SV=3
ANXA7_HUMAN	P20073	Annexin A7 OS=Homo sapiens GN=ANXA7 PE=1 SV=3
ANXA8_HUMAN	P13928	Annexin A8 OS=Homo sapiens GN=ANXA8 PE=1 SV=3
AOC2_HUMAN	O75106	Retina-specific copper amine oxidase OS=Homo sapiens GN=AOC2 PE=1 SV=2
AOC3_HUMAN	Q16853	Membrane primary amine oxidase OS=Homo sapiens GN=AOC3 PE=1 SV=3
AOFA_HUMAN	P21397	Amine oxidase [flavin-containing] A OS=Homo sapiens GN=MAOA PE=1 SV=1
AOFB_HUMAN	P27338	Amine oxidase [flavin-containing] B OS=Homo sapiens GN=MAOB PE=1 SV=3
AP180_HUMAN	O60641	Clathrin coat assembly protein AP180 OS=Homo sapiens GN=SNAP91 PE=1 SV=2
AP1B1_HUMAN	Q10567	AP-1 complex subunit beta-1 OS=Homo sapiens GN=AP1B1 PE=1 SV=2
AP1M1_HUMAN	Q9BXS5	AP-1 complex subunit mu-1 OS=Homo sapiens GN=AP1M1 PE=1 SV=3
AP1S1_HUMAN	P61966	AP-1 complex subunit sigma-1A OS=Homo sapiens GN=AP1S1 PE=1 SV=1
AP2A1_HUMAN	O95782	AP-2 complex subunit alpha-1 OS=Homo sapiens GN=AP2A1 PE=1 SV=3
AP2A2_HUMAN	O94973	AP-2 complex subunit alpha-2 OS=Homo sapiens GN=AP2A2 PE=1 SV=2
AP2B1_HUMAN	P63010	AP-2 complex subunit beta OS=Homo sapiens GN=AP2B1 PE=1 SV=1
AP2M1_HUMAN	Q96CW1	AP-2 complex subunit mu OS=Homo sapiens GN=AP2M1 PE=1 SV=2
AP2S1_HUMAN	P53680	AP-2 complex subunit sigma OS=Homo sapiens GN=AP2S1 PE=1 SV=2
AP4A_HUMAN	P50583	Bis(5'-nucleosyl)-tetraphosphatase [asymmetrical] OS=Homo sapiens GN=NUDT2 PE=1 SV=3
APC1_HUMAN	Q9H1A4	Anaphase-promoting complex subunit 1 OS=Homo sapiens GN=ANAPC1 PE=1 SV=1
APEX1_HUMAN	P27695	DNA-(apurinic or apyrimidinic site) lyase OS=Homo sapiens GN=APEX1 PE=1 SV=2
APMAP_HUMAN	Q9HDC9	Adipocyte plasma membrane-associated protein OS=Homo sapiens GN=APMAP PE=1 SV=2
APOA1_HUMAN	P02647	Apolipoprotein A-I OS=Homo sapiens GN=APOA1 PE=1 SV=1
APOA2_HUMAN	P02652	Apolipoprotein A-II OS=Homo sapiens GN=APOA2 PE=1 SV=1
APOA4_HUMAN	P06727	Apolipoprotein A-IV OS=Homo sapiens GN=APOA4 PE=1 SV=3
APOB_HUMAN	P04114	Apolipoprotein B-100 OS=Homo sapiens GN=APOB PE=1 SV=2
APOC1_HUMAN	P02654	Apolipoprotein C-I OS=Homo sapiens GN=APOC1 PE=1 SV=1
APOD_HUMAN	P05090	Apolipoprotein D OS=Homo sapiens GN=APOD PE=1 SV=1
APOE_HUMAN	P02649	Apolipoprotein E OS=Homo sapiens GN=APOE PE=1 SV=1
APOH_HUMAN	P02749	Beta-2-glycoprotein 1 OS=Homo sapiens GN=APOH PE=1 SV=3
APRV1_HUMAN	Q53RT3	Retroviral-like aspartic protease 1 OS=Homo sapiens GN=ASPRV1 PE=1 SV=1
APT_HUMAN	P07741	Adenine phosphoribosyltransferase OS=Homo sapiens GN=APRT PE=1 SV=2
AQP1_HUMAN	P29972	Aquaporin-1 OS=Homo sapiens GN=AQP1 PE=1 SV=3
AQP3_HUMAN	Q92482	Aquaporin-3 OS=Homo sapiens GN=AQP3 PE=2 SV=2
ARC1A_HUMAN	Q92747	Actin-related protein 2/3 complex subunit 1A OS=Homo sapiens GN=ARPC1A PE=1 SV=2
ARC1B_HUMAN	O15143	Actin-related protein 2/3 complex subunit 1B OS=Homo sapiens GN=ARPC1B PE=1 SV=3
ARF1_HUMAN	P84077	ADP-ribosylation factor 1 OS=Homo sapiens GN=ARF1 PE=1 SV=2
ARF3_HUMAN	P61204	ADP-ribosylation factor 3 OS=Homo sapiens GN=ARF3 PE=1 SV=2
ARF4_HUMAN	P18085	ADP-ribosylation factor 4 OS=Homo sapiens GN=ARF4 PE=1 SV=3
ARF5_HUMAN	P84085	ADP-ribosylation factor 5 OS=Homo sapiens GN=ARF5 PE=1 SV=2
ARF6_HUMAN	P62330	ADP-ribosylation factor 6 OS=Homo sapiens GN=ARF6 PE=1 SV=2
ARGI1_HUMAN	P05089	Arginase-1 OS=Homo sapiens GN=ARG1 PE=1 SV=2
ARHG1_HUMAN	Q92888	Rho guanine nucleotide exchange factor 1 OS=Homo sapiens GN=ARHGEF1 PE=1 SV=2
ARK72_HUMAN	O43488	Aflatoxin B1 aldehyde reductase member 2 OS=Homo sapiens GN=AKR7A2 PE=1 SV=3
ARK74_HUMAN	Q8NHP1	Aflatoxin B1 aldehyde reductase member 4 OS=Homo sapiens GN=AKR7L PE=2 SV=6
ARL1_HUMAN	P40616	ADP-ribosylation factor-like protein 1 OS=Homo sapiens GN=ARL1 PE=1 SV=1
ARL3_HUMAN	P36405	ADP-ribosylation factor-like protein 3 OS=Homo sapiens GN=ARL3 PE=1 SV=2
ARL8A_HUMAN	Q96BM9	ADP-ribosylation factor-like protein 8A OS=Homo sapiens GN=ARL8A PE=1 SV=1
ARL8B_HUMAN	Q9NVJ2	ADP-ribosylation factor-like protein 8B OS=Homo sapiens GN=ARL8B PE=1 SV=1
ARMC5_HUMAN	Q96C12	Armadillo repeat-containing protein 5 OS=Homo sapiens GN=ARMC5 PE=1 SV=2
ARP2_HUMAN	P61160	Actin-related protein 2 OS=Homo sapiens GN=ACTR2 PE=1 SV=1
ARP3_HUMAN	P61158	Actin-related protein 3 OS=Homo sapiens GN=ACTR3 PE=1 SV=3
ARP3B_HUMAN	Q9P1U1	Actin-related protein 3B OS=Homo sapiens GN=ACTR3B PE=2 SV=1
ARP3C_HUMAN	Q9C0K3	Actin-related protein 3C OS=Homo sapiens GN=ACTR3C PE=2 SV=1
ARP5L_HUMAN	Q9BPX5	Actin-related protein 2/3 complex subunit 5-like protein OS=Homo sapiens GN=ARPC5L PE=1 SV=1
ARPC2_HUMAN	O15144	Actin-related protein 2/3 complex subunit 2 OS=Homo sapiens GN=ARPC2 PE=1 SV=1
ARPC3_HUMAN	O15145	Actin-related protein 2/3 complex subunit 3 OS=Homo sapiens GN=ARPC3 PE=1 SV=3
ARPC4_HUMAN	P59998	Actin-related protein 2/3 complex subunit 4 OS=Homo sapiens GN=ARPC4 PE=1 SV=3
ARPC5_HUMAN	O15511	Actin-related protein 2/3 complex subunit 5 OS=Homo sapiens GN=ARPC5 PE=1 SV=3
ASAH1_HUMAN	Q13510	Acid ceramidase OS=Homo sapiens GN=ASAH1 PE=1 SV=5
ASAP1_HUMAN	Q9ULH1	Arf-GAP with SH3 domain_ ANK repeat and PH domain-containing protein 1 OS=Homo sapiens GN=ASAP1 PE=1 SV=4
ASAP2_HUMAN	O43150	Arf-GAP with SH3 domain_ ANK repeat and PH domain-containing protein 2 OS=Homo sapiens GN=ASAP2 PE=1 SV=3
ASB10_HUMAN	Q8WXI3	Ankyrin repeat and SOCS box protein 10 OS=Homo sapiens GN=ASB10 PE=1 SV=2
ASB6_HUMAN	Q9NWX5	Ankyrin repeat and SOCS box protein 6 OS=Homo sapiens GN=ASB6 PE=1 SV=1
ASC_HUMAN	Q9ULZ3	Apoptosis-associated speck-like protein containing a CARD OS=Homo sapiens GN=PYCARD PE=1 SV=2
ASCL4_HUMAN	Q6XD76	Achaete-scute homolog 4 OS=Homo sapiens GN=ASCL4 PE=2 SV=1
ASPC1_HUMAN	Q9BZE9	Tether containing UBX domain for GLUT4 OS=Homo sapiens GN=ASPSCR1 PE=1 SV=1
ASPH_HUMAN	Q12797	Aspartyl/asparaginyl beta-hydroxylase OS=Homo sapiens GN=ASPH PE=1 SV=3
ASPN_HUMAN	Q9BXN1	Asporin OS=Homo sapiens GN=ASPN PE=1 SV=2
ASSY_HUMAN	P00966	Argininosuccinate synthase OS=Homo sapiens GN=ASS1 PE=1 SV=2
AT11A_HUMAN	P98196	Probable phospholipid-transporting ATPase IH OS=Homo sapiens GN=ATP11A PE=1 SV=3
AT12A_HUMAN	P54707	Potassium-transporting ATPase alpha chain 2 OS=Homo sapiens GN=ATP12A PE=1 SV=3
AT1A1_HUMAN	P05023	Sodium/potassium-transporting ATPase subunit alpha-1 OS=Homo sapiens GN=ATP1A1 PE=1 SV=1
AT1A2_HUMAN	P50993	Sodium/potassium-transporting ATPase subunit alpha-2 OS=Homo sapiens GN=ATP1A2 PE=1 SV=1
AT1A3_HUMAN	P13637	Sodium/potassium-transporting ATPase subunit alpha-3 OS=Homo sapiens GN=ATP1A3 PE=1 SV=3
AT1A4_HUMAN	Q13733	Sodium/potassium-transporting ATPase subunit alpha-4 OS=Homo sapiens GN=ATP1A4 PE=1 SV=3
AT1B1_HUMAN	P05026	Sodium/potassium-transporting ATPase subunit beta-1 OS=Homo sapiens GN=ATP1B1 PE=1 SV=1
AT1B3_HUMAN	P54709	Sodium/potassium-transporting ATPase subunit beta-3 OS=Homo sapiens GN=ATP1B3 PE=1 SV=1
AT2A1_HUMAN	O14983	Sarcoplasmic/endoplasmic reticulum calcium ATPase 1 OS=Homo sapiens GN=ATP2A1 PE=1 SV=1
AT2A2_HUMAN	P16615	Sarcoplasmic/endoplasmic reticulum calcium ATPase 2 OS=Homo sapiens GN=ATP2A2 PE=1 SV=1
AT2A3_HUMAN	Q93084	Sarcoplasmic/endoplasmic reticulum calcium ATPase 3 OS=Homo sapiens GN=ATP2A3 PE=1 SV=2
AT2B1_HUMAN	P20020	Plasma membrane calcium-transporting ATPase 1 OS=Homo sapiens GN=ATP2B1 PE=1 SV=3
AT2B4_HUMAN	P23634	Plasma membrane calcium-transporting ATPase 4 OS=Homo sapiens GN=ATP2B4 PE=1 SV=2
AT5F1_HUMAN	P24539	ATP synthase F(0) complex subunit B1_ mitochondrial OS=Homo sapiens GN=ATP5F1 PE=1 SV=2
AT5G1_HUMAN	P05496	ATP synthase F(0) complex subunit C1_ mitochondrial OS=Homo sapiens GN=ATP5G1 PE=2 SV=2
AT5G2_HUMAN	Q06055	ATP synthase F(0) complex subunit C2_ mitochondrial OS=Homo sapiens GN=ATP5G2 PE=2 SV=1
AT5G3_HUMAN	P48201	ATP synthase F(0) complex subunit C3_ mitochondrial OS=Homo sapiens GN=ATP5G3 PE=2 SV=1
ATF6B_HUMAN	Q99941	Cyclic AMP-dependent transcription factor ATF-6 beta OS=Homo sapiens GN=ATF6B PE=1 SV=2
ATLA3_HUMAN	Q6DD88	Atlastin-3 OS=Homo sapiens GN=ATL3 PE=1 SV=1
ATOX1_HUMAN	O00244	Copper transport protein ATOX1 OS=Homo sapiens GN=ATOX1 PE=1 SV=1
ATP23_HUMAN	Q9Y6H3	Mitochondrial inner membrane protease ATP23 homolog OS=Homo sapiens GN=XRCC6BP1 PE=1 SV=3
ATP4A_HUMAN	P20648	Potassium-transporting ATPase alpha chain 1 OS=Homo sapiens GN=ATP4A PE=2 SV=5
ATP5H_HUMAN	O75947	ATP synthase subunit d_ mitochondrial OS=Homo sapiens GN=ATP5H PE=1 SV=3
ATP5I_HUMAN	P56385	ATP synthase subunit e_ mitochondrial OS=Homo sapiens GN=ATP5I PE=1 SV=2
ATP5J_HUMAN	P18859	ATP synthase-coupling factor 6_ mitochondrial OS=Homo sapiens GN=ATP5J PE=1 SV=1
ATP5L_HUMAN	O75964	ATP synthase subunit g_ mitochondrial OS=Homo sapiens GN=ATP5L PE=1 SV=3
ATP6_HUMAN	P00846	ATP synthase subunit a OS=Homo sapiens GN=MT-ATP6 PE=1 SV=1
ATPA_HUMAN	P25705	ATP synthase subunit alpha_ mitochondrial OS=Homo sapiens GN=ATP5A1 PE=1 SV=1
ATPB_HUMAN	P06576	ATP synthase subunit beta_ mitochondrial OS=Homo sapiens GN=ATP5B PE=1 SV=3
ATPD_HUMAN	P30049	ATP synthase subunit delta_ mitochondrial OS=Homo sapiens GN=ATP5D PE=1 SV=2
ATPG_HUMAN	P36542	ATP synthase subunit gamma_ mitochondrial OS=Homo sapiens GN=ATP5C1 PE=1 SV=1
ATPO_HUMAN	P48047	ATP synthase subunit O_ mitochondrial OS=Homo sapiens GN=ATP5O PE=1 SV=1
ATR_HUMAN	Q13535	Serine/threonine-protein kinase ATR OS=Homo sapiens GN=ATR PE=1 SV=3
ATS17_HUMAN	Q8TE56	A disintegrin and metalloproteinase with thrombospondin motifs 17 OS=Homo sapiens GN=ADAMTS17 PE=2 SV=2
AXA2L_HUMAN	A6NMY6	Putative annexin A2-like protein OS=Homo sapiens GN=ANXA2P2 PE=5 SV=2
AXA81_HUMAN	Q5T2P8	Annexin A8-like protein 1 OS=Homo sapiens GN=ANXA8L1 PE=1 SV=1
AXA82_HUMAN	Q5VT79	Annexin A8-like protein 2 OS=Homo sapiens GN=ANXA8L2 PE=2 SV=1
AZI2_HUMAN	Q9H6S1	5-azacytidine-induced protein 2 OS=Homo sapiens GN=AZI2 PE=1 SV=1
B2MG_HUMAN	P61769	Beta-2-microglobulin OS=Homo sapiens GN=B2M PE=1 SV=1
B3AT_HUMAN	P02730	Band 3 anion transport protein OS=Homo sapiens GN=SLC4A1 PE=1 SV=3
BACH_HUMAN	O00154	Cytosolic acyl coenzyme A thioester hydrolase OS=Homo sapiens GN=ACOT7 PE=1 SV=3
BAF_HUMAN	O75531	Barrier-to-autointegration factor OS=Homo sapiens GN=BANF1 PE=1 SV=1
BAG3_HUMAN	O95817	BAG family molecular chaperone regulator 3 OS=Homo sapiens GN=BAG3 PE=1 SV=3
BAP18_HUMAN	Q8IXM2	Chromatin complexes subunit BAP18 OS=Homo sapiens GN=BAP18 PE=1 SV=1
BAP31_HUMAN	P51572	B-cell receptor-associated protein 31 OS=Homo sapiens GN=BCAP31 PE=1 SV=3
BASI_HUMAN	P35613	Basigin OS=Homo sapiens GN=BSG PE=1 SV=2
BAZ1B_HUMAN	Q9UIG0	Tyrosine-protein kinase BAZ1B OS=Homo sapiens GN=BAZ1B PE=1 SV=2
BBS1_HUMAN	Q8NFJ9	Bardet-Biedl syndrome 1 protein OS=Homo sapiens GN=BBS1 PE=1 SV=1
BCAM_HUMAN	P50895	Basal cell adhesion molecule OS=Homo sapiens GN=BCAM PE=1 SV=2
BCL9L_HUMAN	Q86UU0	B-cell CLL/lymphoma 9-like protein OS=Homo sapiens GN=BCL9L PE=1 SV=1
BDH2_HUMAN	Q9BUT1	3-hydroxybutyrate dehydrogenase type 2 OS=Homo sapiens GN=BDH2 PE=1 SV=2
BGH3_HUMAN	Q15582	Transforming growth factor-beta-induced protein ig-h3 OS=Homo sapiens GN=TGFBI PE=1 SV=1
BICR2_HUMAN	A1A5D9	Bicaudal D-related protein 2 OS=Homo sapiens GN=CCDC64B PE=2 SV=2
BIEA_HUMAN	P53004	Biliverdin reductase A OS=Homo sapiens GN=BLVRA PE=1 SV=2
BIG3_HUMAN	Q5TH69	Brefeldin A-inhibited guanine nucleotide-exchange protein 3 OS=Homo sapiens GN=ARFGEF3 PE=1 SV=3
BIN1_HUMAN	O00499	Myc box-dependent-interacting protein 1 OS=Homo sapiens GN=BIN1 PE=1 SV=1
BLMH_HUMAN	Q13867	Bleomycin hydrolase OS=Homo sapiens GN=BLMH PE=1 SV=1
BLVRB_HUMAN	P30043	Flavin reductase (NADPH) OS=Homo sapiens GN=BLVRB PE=1 SV=3
BPNT1_HUMAN	O95861	3'(2')_5'-bisphosphate nucleotidase 1 OS=Homo sapiens GN=BPNT1 PE=1 SV=1
BRE1A_HUMAN	Q5VTR2	E3 ubiquitin-protein ligase BRE1A OS=Homo sapiens GN=RNF20 PE=1 SV=2
BST1_HUMAN	Q10588	ADP-ribosyl cyclase/cyclic ADP-ribose hydrolase 2 OS=Homo sapiens GN=BST1 PE=1 SV=2
BTBDB_HUMAN	A6QL63	Ankyrin repeat and BTB/POZ domain-containing protein BTBD11 OS=Homo sapiens GN=BTBD11 PE=2 SV=3
BTF3_HUMAN	P20290	Transcription factor BTF3 OS=Homo sapiens GN=BTF3 PE=1 SV=1
BZW2_HUMAN	Q9Y6E2	Basic leucine zipper and W2 domain-containing protein 2 OS=Homo sapiens GN=BZW2 PE=1 SV=1
C163A_HUMAN	Q86VB7	Scavenger receptor cysteine-rich type 1 protein M130 OS=Homo sapiens GN=CD163 PE=1 SV=2
C1QB_HUMAN	P02746	Complement C1q subcomponent subunit B OS=Homo sapiens GN=C1QB PE=1 SV=3
C1QBP_HUMAN	Q07021	Complement component 1 Q subcomponent-binding protein_ mitochondrial OS=Homo sapiens GN=C1QBP PE=1 SV=1
C1QC_HUMAN	P02747	Complement C1q subcomponent subunit C OS=Homo sapiens GN=C1QC PE=1 SV=3
C1R_HUMAN	P00736	Complement C1r subcomponent OS=Homo sapiens GN=C1R PE=1 SV=2
C1S_HUMAN	P09871	Complement C1s subcomponent OS=Homo sapiens GN=C1S PE=1 SV=1
C1TC_HUMAN	P11586	C-1-tetrahydrofolate synthase_ cytoplasmic OS=Homo sapiens GN=MTHFD1 PE=1 SV=3
C4BPA_HUMAN	P04003	C4b-binding protein alpha chain OS=Homo sapiens GN=C4BPA PE=1 SV=2
CAB39_HUMAN	Q9Y376	Calcium-binding protein 39 OS=Homo sapiens GN=CAB39 PE=1 SV=1
CAD13_HUMAN	P55290	Cadherin-13 OS=Homo sapiens GN=CDH13 PE=1 SV=1
CADH1_HUMAN	P12830	Cadherin-1 OS=Homo sapiens GN=CDH1 PE=1 SV=3
CAH1_HUMAN	P00915	Carbonic anhydrase 1 OS=Homo sapiens GN=CA1 PE=1 SV=2
CAH13_HUMAN	Q8N1Q1	Carbonic anhydrase 13 OS=Homo sapiens GN=CA13 PE=1 SV=1
CAH2_HUMAN	P00918	Carbonic anhydrase 2 OS=Homo sapiens GN=CA2 PE=1 SV=2
CAH3_HUMAN	P07451	Carbonic anhydrase 3 OS=Homo sapiens GN=CA3 PE=1 SV=3
CALB1_HUMAN	P05937	Calbindin OS=Homo sapiens GN=CALB1 PE=1 SV=2
CALD1_HUMAN	Q05682	Caldesmon OS=Homo sapiens GN=CALD1 PE=1 SV=3
CALL3_HUMAN	P27482	Calmodulin-like protein 3 OS=Homo sapiens GN=CALML3 PE=1 SV=2
CALL5_HUMAN	Q9NZT1	Calmodulin-like protein 5 OS=Homo sapiens GN=CALML5 PE=1 SV=2
CALM_HUMAN	P62158	Calmodulin OS=Homo sapiens GN=CALM1 PE=1 SV=2
CALR_HUMAN	P27797	Calreticulin OS=Homo sapiens GN=CALR PE=1 SV=1
CALU_HUMAN	O43852	Calumenin OS=Homo sapiens GN=CALU PE=1 SV=2
CALX_HUMAN	P27824	Calnexin OS=Homo sapiens GN=CANX PE=1 SV=2
CAN1_HUMAN	P07384	Calpain-1 catalytic subunit OS=Homo sapiens GN=CAPN1 PE=1 SV=1
CAN2_HUMAN	P17655	Calpain-2 catalytic subunit OS=Homo sapiens GN=CAPN2 PE=1 SV=6
CAND1_HUMAN	Q86VP6	Cullin-associated NEDD8-dissociated protein 1 OS=Homo sapiens GN=CAND1 PE=1 SV=2
CAP1_HUMAN	Q01518	Adenylyl cyclase-associated protein 1 OS=Homo sapiens GN=CAP1 PE=1 SV=5
CAPG_HUMAN	P40121	Macrophage-capping protein OS=Homo sapiens GN=CAPG PE=1 SV=2
CAPZB_HUMAN	P47756	F-actin-capping protein subunit beta OS=Homo sapiens GN=CAPZB PE=1 SV=4
CASPE_HUMAN	P31944	Caspase-14 OS=Homo sapiens GN=CASP14 PE=1 SV=2
CATA_HUMAN	P04040	Catalase OS=Homo sapiens GN=CAT PE=1 SV=3
CATB_HUMAN	P07858	Cathepsin B OS=Homo sapiens GN=CTSB PE=1 SV=3
CATC_HUMAN	P53634	Dipeptidyl peptidase 1 OS=Homo sapiens GN=CTSC PE=1 SV=2
CATD_HUMAN	P07339	Cathepsin D OS=Homo sapiens GN=CTSD PE=1 SV=1
CATG_HUMAN	P08311	Cathepsin G OS=Homo sapiens GN=CTSG PE=1 SV=2
CATH_HUMAN	P09668	Pro-cathepsin H OS=Homo sapiens GN=CTSH PE=1 SV=4
CATL2_HUMAN	O60911	Cathepsin L2 OS=Homo sapiens GN=CTSV PE=1 SV=2
CATZ_HUMAN	Q9UBR2	Cathepsin Z OS=Homo sapiens GN=CTSZ PE=1 SV=1
CAV1_HUMAN	Q03135	Caveolin-1 OS=Homo sapiens GN=CAV1 PE=1 SV=4
CAV3_HUMAN	P56539	Caveolin-3 OS=Homo sapiens GN=CAV3 PE=1 SV=1
CAZA1_HUMAN	P52907	F-actin-capping protein subunit alpha-1 OS=Homo sapiens GN=CAPZA1 PE=1 SV=3
CAZA2_HUMAN	P47755	F-actin-capping protein subunit alpha-2 OS=Homo sapiens GN=CAPZA2 PE=1 SV=3
CB39L_HUMAN	Q9H9S4	Calcium-binding protein 39-like OS=Homo sapiens GN=CAB39L PE=1 SV=3
CBG_HUMAN	P08185	Corticosteroid-binding globulin OS=Homo sapiens GN=SERPINA6 PE=1 SV=1
CBPA3_HUMAN	P15088	Mast cell carboxypeptidase A OS=Homo sapiens GN=CPA3 PE=1 SV=2
CBPA4_HUMAN	Q9UI42	Carboxypeptidase A4 OS=Homo sapiens GN=CPA4 PE=1 SV=2
CBPE_HUMAN	P16870	Carboxypeptidase E OS=Homo sapiens GN=CPE PE=1 SV=1
CBPM_HUMAN	P14384	Carboxypeptidase M OS=Homo sapiens GN=CPM PE=1 SV=2
CBR1_HUMAN	P16152	Carbonyl reductase [NADPH] 1 OS=Homo sapiens GN=CBR1 PE=1 SV=3
CBR3_HUMAN	O75828	Carbonyl reductase [NADPH] 3 OS=Homo sapiens GN=CBR3 PE=1 SV=3
CBX3_HUMAN	Q13185	Chromobox protein homolog 3 OS=Homo sapiens GN=CBX3 PE=1 SV=4
CC147_HUMAN	Q5T655	Coiled-coil domain-containing protein 147 OS=Homo sapiens GN=CCDC147 PE=2 SV=1
CC180_HUMAN	Q9P1Z9	Coiled-coil domain-containing protein 180 OS=Homo sapiens GN=CCDC180 PE=2 SV=2
CCD58_HUMAN	Q4VC31	Coiled-coil domain-containing protein 58 OS=Homo sapiens GN=CCDC58 PE=1 SV=1
CCD92_HUMAN	Q53HC0	Coiled-coil domain-containing protein 92 OS=Homo sapiens GN=CCDC92 PE=1 SV=2
CD109_HUMAN	Q6YHK3	CD109 antigen OS=Homo sapiens GN=CD109 PE=1 SV=2
CD14_HUMAN	P08571	Monocyte differentiation antigen CD14 OS=Homo sapiens GN=CD14 PE=1 SV=2
CD166_HUMAN	Q13740	CD166 antigen OS=Homo sapiens GN=ALCAM PE=1 SV=2
CD276_HUMAN	Q5ZPR3	CD276 antigen OS=Homo sapiens GN=CD276 PE=1 SV=1
CD36_HUMAN	P16671	Platelet glycoprotein 4 OS=Homo sapiens GN=CD36 PE=1 SV=2
CD44_HUMAN	P16070	CD44 antigen OS=Homo sapiens GN=CD44 PE=1 SV=3
CD47_HUMAN	Q08722	Leukocyte surface antigen CD47 OS=Homo sapiens GN=CD47 PE=1 SV=1
CD59_HUMAN	P13987	CD59 glycoprotein OS=Homo sapiens GN=CD59 PE=1 SV=1
CD5L_HUMAN	O43866	CD5 antigen-like OS=Homo sapiens GN=CD5L PE=1 SV=1
CD5R2_HUMAN	Q13319	Cyclin-dependent kinase 5 activator 2 OS=Homo sapiens GN=CDK5R2 PE=1 SV=1
CD81_HUMAN	P60033	CD81 antigen OS=Homo sapiens GN=CD81 PE=1 SV=1
CD9_HUMAN	P21926	CD9 antigen OS=Homo sapiens GN=CD9 PE=1 SV=4
CDC42_HUMAN	P60953	Cell division control protein 42 homolog OS=Homo sapiens GN=CDC42 PE=1 SV=2
CDC5L_HUMAN	Q99459	Cell division cycle 5-like protein OS=Homo sapiens GN=CDC5L PE=1 SV=2
CE162_HUMAN	Q5TB80	Centrosomal protein of 162 kDa OS=Homo sapiens GN=CEP162 PE=1 SV=2
CE290_HUMAN	O15078	Centrosomal protein of 290 kDa OS=Homo sapiens GN=CEP290 PE=1 SV=2
CENPE_HUMAN	Q02224	Centromere-associated protein E OS=Homo sapiens GN=CENPE PE=1 SV=2
CENPF_HUMAN	P49454	Centromere protein F OS=Homo sapiens GN=CENPF PE=1 SV=2
CERU_HUMAN	P00450	Ceruloplasmin OS=Homo sapiens GN=CP PE=1 SV=1
CETN2_HUMAN	P41208	Centrin-2 OS=Homo sapiens GN=CETN2 PE=1 SV=1
CFA74_HUMAN	Q9C0B2	Cilia- and flagella-associated protein 74 OS=Homo sapiens GN=CFAP74 PE=2 SV=3
CFAB_HUMAN	P00751	Complement factor B OS=Homo sapiens GN=CFB PE=1 SV=2
CFAD_HUMAN	P00746	Complement factor D OS=Homo sapiens GN=CFD PE=1 SV=5
CFAH_HUMAN	P08603	Complement factor H OS=Homo sapiens GN=CFH PE=1 SV=4
CFAI_HUMAN	P05156	Complement factor I OS=Homo sapiens GN=CFI PE=1 SV=2
CH10_HUMAN	P61604	10 kDa heat shock protein_ mitochondrial OS=Homo sapiens GN=HSPE1 PE=1 SV=2
CH60_HUMAN	P10809	60 kDa heat shock protein_ mitochondrial OS=Homo sapiens GN=HSPD1 PE=1 SV=2
CHCH2_HUMAN	Q9Y6H1	Coiled-coil-helix-coiled-coil-helix domain-containing protein 2_ mitochondrial OS=Homo sapiens GN=CHCHD2 PE=1 SV=1
CHCH9_HUMAN	Q5T1J5	Putative coiled-coil-helix-coiled-coil-helix domain-containing protein CHCHD2P9_ mitochondrial OS=Homo sapiens GN=CHCHD2P9 PE=5 SV=1
CHP1_HUMAN	Q99653	Calcineurin B homologous protein 1 OS=Homo sapiens GN=CHP1 PE=1 SV=3
CHSP1_HUMAN	Q9Y2V2	Calcium-regulated heat stable protein 1 OS=Homo sapiens GN=CARHSP1 PE=1 SV=2
CI064_HUMAN	Q5T6V5	UPF0553 protein C9orf64 OS=Homo sapiens GN=C9orf64 PE=1 SV=1
CIDEB_HUMAN	Q9UHD4	Cell death activator CIDE-B OS=Homo sapiens GN=CIDEB PE=1 SV=2
CING_HUMAN	Q9P2M7	Cingulin OS=Homo sapiens GN=CGN PE=1 SV=2
CIRBP_HUMAN	Q14011	Cold-inducible RNA-binding protein OS=Homo sapiens GN=CIRBP PE=1 SV=1
CISD1_HUMAN	Q9NZ45	CDGSH iron-sulfur domain-containing protein 1 OS=Homo sapiens GN=CISD1 PE=1 SV=1
CISD2_HUMAN	Q8N5K1	CDGSH iron-sulfur domain-containing protein 2 OS=Homo sapiens GN=CISD2 PE=1 SV=1
CISY_HUMAN	O75390	Citrate synthase_ mitochondrial OS=Homo sapiens GN=CS PE=1 SV=2
CK054_HUMAN	Q9H0W9	Ester hydrolase C11orf54 OS=Homo sapiens GN=C11orf54 PE=1 SV=1
CK068_HUMAN	Q9H3H3	UPF0696 protein C11orf68 OS=Homo sapiens GN=C11orf68 PE=1 SV=2
CKAP4_HUMAN	Q07065	Cytoskeleton-associated protein 4 OS=Homo sapiens GN=CKAP4 PE=1 SV=2
CKAP5_HUMAN	Q14008	Cytoskeleton-associated protein 5 OS=Homo sapiens GN=CKAP5 PE=1 SV=3
CLCA_HUMAN	P09496	Clathrin light chain A OS=Homo sapiens GN=CLTA PE=1 SV=1
CLD7_HUMAN	O95471	Claudin-7 OS=Homo sapiens GN=CLDN7 PE=1 SV=4
CLH1_HUMAN	Q00610	Clathrin heavy chain 1 OS=Homo sapiens GN=CLTC PE=1 SV=5
CLH2_HUMAN	P53675	Clathrin heavy chain 2 OS=Homo sapiens GN=CLTCL1 PE=1 SV=2
CLIC1_HUMAN	O00299	Chloride intracellular channel protein 1 OS=Homo sapiens GN=CLIC1 PE=1 SV=4
CLIC2_HUMAN	O15247	Chloride intracellular channel protein 2 OS=Homo sapiens GN=CLIC2 PE=1 SV=3
CLIC4_HUMAN	Q9Y696	Chloride intracellular channel protein 4 OS=Homo sapiens GN=CLIC4 PE=1 SV=4
CLPP_HUMAN	Q16740	ATP-dependent Clp protease proteolytic subunit_ mitochondrial OS=Homo sapiens GN=CLPP PE=1 SV=1
CLUS_HUMAN	P10909	Clusterin OS=Homo sapiens GN=CLU PE=1 SV=1
CMA1_HUMAN	P23946	Chymase OS=Homo sapiens GN=CMA1 PE=1 SV=1
CMC1_HUMAN	O75746	Calcium-binding mitochondrial carrier protein Aralar1 OS=Homo sapiens GN=SLC25A12 PE=1 SV=2
CMS1_HUMAN	Q9BQ75	Protein CMSS1 OS=Homo sapiens GN=CMSS1 PE=1 SV=2
CN37_HUMAN	P09543	2'_3'-cyclic-nucleotide 3'-phosphodiesterase OS=Homo sapiens GN=CNP PE=1 SV=2
CND1_HUMAN	Q15021	Condensin complex subunit 1 OS=Homo sapiens GN=NCAPD2 PE=1 SV=3
CNDP2_HUMAN	Q96KP4	Cytosolic non-specific dipeptidase OS=Homo sapiens GN=CNDP2 PE=1 SV=2
CNIH4_HUMAN	Q9P003	Protein cornichon homolog 4 OS=Homo sapiens GN=CNIH4 PE=1 SV=1
CNN1_HUMAN	P51911	Calponin-1 OS=Homo sapiens GN=CNN1 PE=1 SV=2
CNPY2_HUMAN	Q9Y2B0	Protein canopy homolog 2 OS=Homo sapiens GN=CNPY2 PE=1 SV=1
CNPY3_HUMAN	Q9BT09	Protein canopy homolog 3 OS=Homo sapiens GN=CNPY3 PE=1 SV=1
CO1A1_HUMAN	P02452	Collagen alpha-1(I) chain OS=Homo sapiens GN=COL1A1 PE=1 SV=5
CO1A2_HUMAN	P08123	Collagen alpha-2(I) chain OS=Homo sapiens GN=COL1A2 PE=1 SV=7
CO2_HUMAN	P06681	Complement C2 OS=Homo sapiens GN=C2 PE=1 SV=2
CO3_HUMAN	P01024	Complement C3 OS=Homo sapiens GN=C3 PE=1 SV=2
CO3A1_HUMAN	P02461	Collagen alpha-1(III) chain OS=Homo sapiens GN=COL3A1 PE=1 SV=4
CO4A_HUMAN	P0C0L4	Complement C4-A OS=Homo sapiens GN=C4A PE=1 SV=2
CO4B_HUMAN	P0C0L5	Complement C4-B OS=Homo sapiens GN=C4B PE=1 SV=2
CO5_HUMAN	P01031	Complement C5 OS=Homo sapiens GN=C5 PE=1 SV=4
CO5A1_HUMAN	P20908	Collagen alpha-1(V) chain OS=Homo sapiens GN=COL5A1 PE=1 SV=3
CO6A1_HUMAN	P12109	Collagen alpha-1(VI) chain OS=Homo sapiens GN=COL6A1 PE=1 SV=3
CO6A2_HUMAN	P12110	Collagen alpha-2(VI) chain OS=Homo sapiens GN=COL6A2 PE=1 SV=4
CO6A3_HUMAN	P12111	Collagen alpha-3(VI) chain OS=Homo sapiens GN=COL6A3 PE=1 SV=5
CO6A6_HUMAN	A6NMZ7	Collagen alpha-6(VI) chain OS=Homo sapiens GN=COL6A6 PE=1 SV=2
CO7_HUMAN	P10643	Complement component C7 OS=Homo sapiens GN=C7 PE=1 SV=2
CO8B_HUMAN	P07358	Complement component C8 beta chain OS=Homo sapiens GN=C8B PE=1 SV=3
CO9_HUMAN	P02748	Complement component C9 OS=Homo sapiens GN=C9 PE=1 SV=2
COA4_HUMAN	Q9NYJ1	Cytochrome c oxidase assembly factor 4 homolog_ mitochondrial OS=Homo sapiens GN=COA4 PE=1 SV=2
COCA1_HUMAN	Q99715	Collagen alpha-1(XII) chain OS=Homo sapiens GN=COL12A1 PE=1 SV=2
COEA1_HUMAN	Q05707	Collagen alpha-1(XIV) chain OS=Homo sapiens GN=COL14A1 PE=1 SV=3
COF1_HUMAN	P23528	Cofilin-1 OS=Homo sapiens GN=CFL1 PE=1 SV=3
COF2_HUMAN	Q9Y281	Cofilin-2 OS=Homo sapiens GN=CFL2 PE=1 SV=1
COFA1_HUMAN	P39059	Collagen alpha-1(XV) chain OS=Homo sapiens GN=COL15A1 PE=1 SV=2
COIA1_HUMAN	P39060	Collagen alpha-1(XVIII) chain OS=Homo sapiens GN=COL18A1 PE=1 SV=5
COMP_HUMAN	P49747	Cartilage oligomeric matrix protein OS=Homo sapiens GN=COMP PE=1 SV=2
COMT_HUMAN	P21964	Catechol O-methyltransferase OS=Homo sapiens GN=COMT PE=1 SV=2
COPA_HUMAN	P53621	Coatomer subunit alpha OS=Homo sapiens GN=COPA PE=1 SV=2
COPB_HUMAN	P53618	Coatomer subunit beta OS=Homo sapiens GN=COPB1 PE=1 SV=3
COPB2_HUMAN	P35606	Coatomer subunit beta' OS=Homo sapiens GN=COPB2 PE=1 SV=2
COPD_HUMAN	P48444	Coatomer subunit delta OS=Homo sapiens GN=ARCN1 PE=1 SV=1
COPE_HUMAN	O14579	Coatomer subunit epsilon OS=Homo sapiens GN=COPE PE=1 SV=3
COPG1_HUMAN	Q9Y678	Coatomer subunit gamma-1 OS=Homo sapiens GN=COPG1 PE=1 SV=1
COPZ1_HUMAN	P61923	Coatomer subunit zeta-1 OS=Homo sapiens GN=COPZ1 PE=1 SV=1
COR1B_HUMAN	Q9BR76	Coronin-1B OS=Homo sapiens GN=CORO1B PE=1 SV=1
COR1C_HUMAN	Q9ULV4	Coronin-1C OS=Homo sapiens GN=CORO1C PE=1 SV=1
COTL1_HUMAN	Q14019	Coactosin-like protein OS=Homo sapiens GN=COTL1 PE=1 SV=3
COX2_HUMAN	P00403	Cytochrome c oxidase subunit 2 OS=Homo sapiens GN=MT-CO2 PE=1 SV=1
COX41_HUMAN	P13073	Cytochrome c oxidase subunit 4 isoform 1_ mitochondrial OS=Homo sapiens GN=COX4I1 PE=1 SV=1
COX5A_HUMAN	P20674	Cytochrome c oxidase subunit 5A_ mitochondrial OS=Homo sapiens GN=COX5A PE=1 SV=2
COX5B_HUMAN	P10606	Cytochrome c oxidase subunit 5B_ mitochondrial OS=Homo sapiens GN=COX5B PE=1 SV=2
COX6C_HUMAN	P09669	Cytochrome c oxidase subunit 6C OS=Homo sapiens GN=COX6C PE=1 SV=2
CP135_HUMAN	Q66GS9	Centrosomal protein of 135 kDa OS=Homo sapiens GN=CEP135 PE=1 SV=2
CP250_HUMAN	Q9BV73	Centrosome-associated protein CEP250 OS=Homo sapiens GN=CEP250 PE=1 SV=2
CPNE3_HUMAN	O75131	Copine-3 OS=Homo sapiens GN=CPNE3 PE=1 SV=1
CPNS1_HUMAN	P04632	Calpain small subunit 1 OS=Homo sapiens GN=CAPNS1 PE=1 SV=1
CPNS2_HUMAN	Q96L46	Calpain small subunit 2 OS=Homo sapiens GN=CAPNS2 PE=2 SV=2
CPPED_HUMAN	Q9BRF8	Serine/threonine-protein phosphatase CPPED1 OS=Homo sapiens GN=CPPED1 PE=1 SV=3
CPT2_HUMAN	P23786	Carnitine O-palmitoyltransferase 2_ mitochondrial OS=Homo sapiens GN=CPT2 PE=1 SV=2
CQ062_HUMAN	Q9BQA9	Uncharacterized protein C17orf62 OS=Homo sapiens GN=C17orf62 PE=1 SV=1
CRCM_HUMAN	P23508	Colorectal mutant cancer protein OS=Homo sapiens GN=MCC PE=1 SV=2
CREG1_HUMAN	O75629	Protein CREG1 OS=Homo sapiens GN=CREG1 PE=1 SV=1
CRK_HUMAN	P46108	Adapter molecule crk OS=Homo sapiens GN=CRK PE=1 SV=2
CRKL_HUMAN	P46109	Crk-like protein OS=Homo sapiens GN=CRKL PE=1 SV=1
CROCC_HUMAN	Q5TZA2	Rootletin OS=Homo sapiens GN=CROCC PE=1 SV=1
CROL3_HUMAN	H7BZ55	Putative ciliary rootlet coiled-coil protein-like 3 protein OS=Homo sapiens PE=5 SV=2
CRTAP_HUMAN	O75718	Cartilage-associated protein OS=Homo sapiens GN=CRTAP PE=1 SV=1
CRYL1_HUMAN	Q9Y2S2	Lambda-crystallin homolog OS=Homo sapiens GN=CRYL1 PE=1 SV=3
CRYM_HUMAN	Q14894	Ketimine reductase mu-crystallin OS=Homo sapiens GN=CRYM PE=1 SV=1
CS010_HUMAN	Q969H8	UPF0556 protein C19orf10 OS=Homo sapiens GN=C19orf10 PE=1 SV=1
CSKI2_HUMAN	Q8WXE0	Caskin-2 OS=Homo sapiens GN=CASKIN2 PE=1 SV=2
CSKP_HUMAN	O14936	Peripheral plasma membrane protein CASK OS=Homo sapiens GN=CASK PE=1 SV=3
CSN1_HUMAN	Q13098	COP9 signalosome complex subunit 1 OS=Homo sapiens GN=GPS1 PE=1 SV=4
CSN4_HUMAN	Q9BT78	COP9 signalosome complex subunit 4 OS=Homo sapiens GN=COPS4 PE=1 SV=1
CSN5_HUMAN	Q92905	COP9 signalosome complex subunit 5 OS=Homo sapiens GN=COPS5 PE=1 SV=4
CSPG2_HUMAN	P13611	Versican core protein OS=Homo sapiens GN=VCAN PE=1 SV=3
CSPG4_HUMAN	Q6UVK1	Chondroitin sulfate proteoglycan 4 OS=Homo sapiens GN=CSPG4 PE=1 SV=2
CSRP1_HUMAN	P21291	Cysteine and glycine-rich protein 1 OS=Homo sapiens GN=CSRP1 PE=1 SV=3
CTHR1_HUMAN	Q96CG8	Collagen triple helix repeat-containing protein 1 OS=Homo sapiens GN=CTHRC1 PE=1 SV=1
CTL1_HUMAN	Q8WWI5	Choline transporter-like protein 1 OS=Homo sapiens GN=SLC44A1 PE=1 SV=1
CTL2_HUMAN	Q8IWA5	Choline transporter-like protein 2 OS=Homo sapiens GN=SLC44A2 PE=1 SV=3
CTNA1_HUMAN	P35221	Catenin alpha-1 OS=Homo sapiens GN=CTNNA1 PE=1 SV=1
CTNB1_HUMAN	P35222	Catenin beta-1 OS=Homo sapiens GN=CTNNB1 PE=1 SV=1
CTND1_HUMAN	O60716	Catenin delta-1 OS=Homo sapiens GN=CTNND1 PE=1 SV=1
CUL3_HUMAN	Q13618	Cullin-3 OS=Homo sapiens GN=CUL3 PE=1 SV=2
CUL9_HUMAN	Q8IWT3	Cullin-9 OS=Homo sapiens GN=CUL9 PE=1 SV=2
CUTA_HUMAN	O60888	Protein CutA OS=Homo sapiens GN=CUTA PE=1 SV=2
CWC22_HUMAN	Q9HCG8	Pre-mRNA-splicing factor CWC22 homolog OS=Homo sapiens GN=CWC22 PE=1 SV=3
CX038_HUMAN	Q8TB03	Uncharacterized protein CXorf38 OS=Homo sapiens GN=CXorf38 PE=1 SV=1
CX6A1_HUMAN	P12074	Cytochrome c oxidase subunit 6A1_ mitochondrial OS=Homo sapiens GN=COX6A1 PE=1 SV=4
CX6B1_HUMAN	P14854	Cytochrome c oxidase subunit 6B1 OS=Homo sapiens GN=COX6B1 PE=1 SV=2
CX7A2_HUMAN	P14406	Cytochrome c oxidase subunit 7A2_ mitochondrial OS=Homo sapiens GN=COX7A2 PE=1 SV=1
CXAR_HUMAN	P78310	Coxsackievirus and adenovirus receptor OS=Homo sapiens GN=CXADR PE=1 SV=1
CY1_HUMAN	P08574	Cytochrome c1_ heme protein_ mitochondrial OS=Homo sapiens GN=CYC1 PE=1 SV=3
CYB5_HUMAN	P00167	Cytochrome b5 OS=Homo sapiens GN=CYB5A PE=1 SV=2
CYB5B_HUMAN	O43169	Cytochrome b5 type B OS=Homo sapiens GN=CYB5B PE=1 SV=2
CYBP_HUMAN	Q9HB71	Calcyclin-binding protein OS=Homo sapiens GN=CACYBP PE=1 SV=2
CYBR1_HUMAN	Q53TN4	Cytochrome b reductase 1 OS=Homo sapiens GN=CYBRD1 PE=1 SV=1
CYC_HUMAN	P99999	Cytochrome c OS=Homo sapiens GN=CYCS PE=1 SV=2
CYTA_HUMAN	P01040	Cystatin-A OS=Homo sapiens GN=CSTA PE=1 SV=1
CYTB_HUMAN	P04080	Cystatin-B OS=Homo sapiens GN=CSTB PE=1 SV=2
CYTC_HUMAN	P01034	Cystatin-C OS=Homo sapiens GN=CST3 PE=1 SV=1
CYTM_HUMAN	Q15828	Cystatin-M OS=Homo sapiens GN=CST6 PE=1 SV=1
DAD1_HUMAN	P61803	Dolichyl-diphosphooligosaccharide--protein glycosyltransferase subunit DAD1 OS=Homo sapiens GN=DAD1 PE=1 SV=3
DAF_HUMAN	P08174	Complement decay-accelerating factor OS=Homo sapiens GN=CD55 PE=1 SV=4
DAPLE_HUMAN	Q9P219	Protein Daple OS=Homo sapiens GN=CCDC88C PE=1 SV=3
DBLOH_HUMAN	Q9NR28	Diablo homolog_ mitochondrial OS=Homo sapiens GN=DIABLO PE=1 SV=1
DBNL_HUMAN	Q9UJU6	Drebrin-like protein OS=Homo sapiens GN=DBNL PE=1 SV=1
DC1I2_HUMAN	Q13409	Cytoplasmic dynein 1 intermediate chain 2 OS=Homo sapiens GN=DYNC1I2 PE=1 SV=3
DCD_HUMAN	P81605	Dermcidin OS=Homo sapiens GN=DCD PE=1 SV=2
DCPS_HUMAN	Q96C86	m7GpppX diphosphatase OS=Homo sapiens GN=DCPS PE=1 SV=2
DCTN1_HUMAN	Q14203	Dynactin subunit 1 OS=Homo sapiens GN=DCTN1 PE=1 SV=3
DCTN2_HUMAN	Q13561	Dynactin subunit 2 OS=Homo sapiens GN=DCTN2 PE=1 SV=4
DCTN4_HUMAN	Q9UJW0	Dynactin subunit 4 OS=Homo sapiens GN=DCTN4 PE=1 SV=1
DCUP_HUMAN	P06132	Uroporphyrinogen decarboxylase OS=Homo sapiens GN=UROD PE=1 SV=2
DCXR_HUMAN	Q7Z4W1	L-xylulose reductase OS=Homo sapiens GN=DCXR PE=1 SV=2
DDAH1_HUMAN	O94760	N(G)_N(G)-dimethylarginine dimethylaminohydrolase 1 OS=Homo sapiens GN=DDAH1 PE=1 SV=3
DDAH2_HUMAN	O95865	N(G)_N(G)-dimethylarginine dimethylaminohydrolase 2 OS=Homo sapiens GN=DDAH2 PE=1 SV=1
DDB1_HUMAN	Q16531	DNA damage-binding protein 1 OS=Homo sapiens GN=DDB1 PE=1 SV=1
DDTL_HUMAN	A6NHG4	D-dopachrome decarboxylase-like protein OS=Homo sapiens GN=DDTL PE=2 SV=1
DDX1_HUMAN	Q92499	ATP-dependent RNA helicase DDX1 OS=Homo sapiens GN=DDX1 PE=1 SV=2
DDX3X_HUMAN	O00571	ATP-dependent RNA helicase DDX3X OS=Homo sapiens GN=DDX3X PE=1 SV=3
DDX3Y_HUMAN	O15523	ATP-dependent RNA helicase DDX3Y OS=Homo sapiens GN=DDX3Y PE=1 SV=2
DDX6_HUMAN	P26196	Probable ATP-dependent RNA helicase DDX6 OS=Homo sapiens GN=DDX6 PE=1 SV=2
DECR_HUMAN	Q16698	2_4-dienoyl-CoA reductase_ mitochondrial OS=Homo sapiens GN=DECR1 PE=1 SV=1
DEF1_HUMAN	P59665	Neutrophil defensin 1 OS=Homo sapiens GN=DEFA1 PE=1 SV=1
DEF3_HUMAN	P59666	Neutrophil defensin 3 OS=Homo sapiens GN=DEFA3 PE=1 SV=1
DEK_HUMAN	P35659	Protein DEK OS=Homo sapiens GN=DEK PE=1 SV=1
DENR_HUMAN	O43583	Density-regulated protein OS=Homo sapiens GN=DENR PE=1 SV=2
DERM_HUMAN	Q07507	Dermatopontin OS=Homo sapiens GN=DPT PE=2 SV=2
DESM_HUMAN	P17661	Desmin OS=Homo sapiens GN=DES PE=1 SV=3
DESP_HUMAN	P15924	Desmoplakin OS=Homo sapiens GN=DSP PE=1 SV=3
DEST_HUMAN	P60981	Destrin OS=Homo sapiens GN=DSTN PE=1 SV=3
DHAK_HUMAN	Q3LXA3	Bifunctional ATP-dependent dihydroxyacetone kinase/FAD-AMP lyase (cyclizing) OS=Homo sapiens GN=DAK PE=1 SV=2
DHB11_HUMAN	Q8NBQ5	Estradiol 17-beta-dehydrogenase 11 OS=Homo sapiens GN=HSD17B11 PE=1 SV=3
DHB4_HUMAN	P51659	Peroxisomal multifunctional enzyme type 2 OS=Homo sapiens GN=HSD17B4 PE=1 SV=3
DHC24_HUMAN	Q15392	Delta(24)-sterol reductase OS=Homo sapiens GN=DHCR24 PE=1 SV=2
DHE3_HUMAN	P00367	Glutamate dehydrogenase 1_ mitochondrial OS=Homo sapiens GN=GLUD1 PE=1 SV=2
DHE4_HUMAN	P49448	Glutamate dehydrogenase 2_ mitochondrial OS=Homo sapiens GN=GLUD2 PE=1 SV=2
DHPR_HUMAN	P09417	Dihydropteridine reductase OS=Homo sapiens GN=QDPR PE=1 SV=2
DHRS4_HUMAN	Q9BTZ2	Dehydrogenase/reductase SDR family member 4 OS=Homo sapiens GN=DHRS4 PE=1 SV=3
DHSD_HUMAN	O14521	Succinate dehydrogenase [ubiquinone] cytochrome b small subunit_ mitochondrial OS=Homo sapiens GN=SDHD PE=1 SV=1
DHX15_HUMAN	O43143	Putative pre-mRNA-splicing factor ATP-dependent RNA helicase DHX15 OS=Homo sapiens GN=DHX15 PE=1 SV=2
DHX57_HUMAN	Q6P158	Putative ATP-dependent RNA helicase DHX57 OS=Homo sapiens GN=DHX57 PE=1 SV=2
DHX9_HUMAN	Q08211	ATP-dependent RNA helicase A OS=Homo sapiens GN=DHX9 PE=1 SV=4
DI3L1_HUMAN	Q8TF46	DIS3-like exonuclease 1 OS=Homo sapiens GN=DIS3L PE=1 SV=2
DIAP1_HUMAN	O60610	Protein diaphanous homolog 1 OS=Homo sapiens GN=DIAPH1 PE=1 SV=2
DJB11_HUMAN	Q9UBS4	DnaJ homolog subfamily B member 11 OS=Homo sapiens GN=DNAJB11 PE=1 SV=1
DJC11_HUMAN	Q9NVH1	DnaJ homolog subfamily C member 11 OS=Homo sapiens GN=DNAJC11 PE=1 SV=2
DJC13_HUMAN	O75165	DnaJ homolog subfamily C member 13 OS=Homo sapiens GN=DNAJC13 PE=1 SV=5
DLDH_HUMAN	P09622	Dihydrolipoyl dehydrogenase_ mitochondrial OS=Homo sapiens GN=DLD PE=1 SV=2
DLRB1_HUMAN	Q9NP97	Dynein light chain roadblock-type 1 OS=Homo sapiens GN=DYNLRB1 PE=1 SV=3
DLRB2_HUMAN	Q8TF09	Dynein light chain roadblock-type 2 OS=Homo sapiens GN=DYNLRB2 PE=1 SV=1
DMKN_HUMAN	Q6E0U4	Dermokine OS=Homo sapiens GN=DMKN PE=1 SV=3
DNHD1_HUMAN	Q96M86	Dynein heavy chain domain-containing protein 1 OS=Homo sapiens GN=DNHD1 PE=2 SV=2
DNJA1_HUMAN	P31689	DnaJ homolog subfamily A member 1 OS=Homo sapiens GN=DNAJA1 PE=1 SV=2
DNJB3_HUMAN	Q8WWF6	DnaJ homolog subfamily B member 3 OS=Homo sapiens GN=DNAJB3 PE=1 SV=1
DNJB6_HUMAN	O75190	DnaJ homolog subfamily B member 6 OS=Homo sapiens GN=DNAJB6 PE=1 SV=2
DNM1L_HUMAN	O00429	Dynamin-1-like protein OS=Homo sapiens GN=DNM1L PE=1 SV=2
DNPH1_HUMAN	O43598	2'-deoxynucleoside 5'-phosphate N-hydrolase 1 OS=Homo sapiens GN=DNPH1 PE=1 SV=1
DOCK7_HUMAN	Q96N67	Dedicator of cytokinesis protein 7 OS=Homo sapiens GN=DOCK7 PE=1 SV=4
DOP1_HUMAN	Q5JWR5	Protein dopey-1 OS=Homo sapiens GN=DOPEY1 PE=2 SV=1
DOP2_HUMAN	Q9Y3R5	Protein dopey-2 OS=Homo sapiens GN=DOPEY2 PE=1 SV=5
DOPD_HUMAN	P30046	D-dopachrome decarboxylase OS=Homo sapiens GN=DDT PE=1 SV=3
DP13A_HUMAN	Q9UKG1	DCC-interacting protein 13-alpha OS=Homo sapiens GN=APPL1 PE=1 SV=1
DPOE1_HUMAN	Q07864	DNA polymerase epsilon catalytic subunit A OS=Homo sapiens GN=POLE PE=1 SV=5
DPOLB_HUMAN	P06746	DNA polymerase beta OS=Homo sapiens GN=POLB PE=1 SV=3
DPP2_HUMAN	Q9UHL4	Dipeptidyl peptidase 2 OS=Homo sapiens GN=DPP7 PE=1 SV=3
DPYL1_HUMAN	Q14194	Dihydropyrimidinase-related protein 1 OS=Homo sapiens GN=CRMP1 PE=1 SV=1
DPYL2_HUMAN	Q16555	Dihydropyrimidinase-related protein 2 OS=Homo sapiens GN=DPYSL2 PE=1 SV=1
DPYL3_HUMAN	Q14195	Dihydropyrimidinase-related protein 3 OS=Homo sapiens GN=DPYSL3 PE=1 SV=1
DQA2_HUMAN	P01906	HLA class II histocompatibility antigen_ DQ alpha 2 chain OS=Homo sapiens GN=HLA-DQA2 PE=1 SV=2
DRA_HUMAN	P01903	HLA class II histocompatibility antigen_ DR alpha chain OS=Homo sapiens GN=HLA-DRA PE=1 SV=1
DRB4_HUMAN	P13762	HLA class II histocompatibility antigen_ DR beta 4 chain OS=Homo sapiens GN=HLA-DRB4 PE=1 SV=2
DREB_HUMAN	Q16643	Drebrin OS=Homo sapiens GN=DBN1 PE=1 SV=4
DSC1_HUMAN	Q08554	Desmocollin-1 OS=Homo sapiens GN=DSC1 PE=1 SV=2
DSC3_HUMAN	Q14574	Desmocollin-3 OS=Homo sapiens GN=DSC3 PE=1 SV=3
DSG1_HUMAN	Q02413	Desmoglein-1 OS=Homo sapiens GN=DSG1 PE=1 SV=2
DUT_HUMAN	P33316	Deoxyuridine 5'-triphosphate nucleotidohydrolase_ mitochondrial OS=Homo sapiens GN=DUT PE=1 SV=4
DUTL_HUMAN	Q6ZN92	Putative inactive deoxyuridine 5'-triphosphate nucleotidohydrolase-like protein FLJ16323 OS=Homo sapiens PE=5 SV=1
DX39A_HUMAN	O00148	ATP-dependent RNA helicase DDX39A OS=Homo sapiens GN=DDX39A PE=1 SV=2
DX39B_HUMAN	Q13838	Spliceosome RNA helicase DDX39B OS=Homo sapiens GN=DDX39B PE=1 SV=1
DYH1_HUMAN	Q9P2D7	Dynein heavy chain 1_ axonemal OS=Homo sapiens GN=DNAH1 PE=2 SV=4
DYH11_HUMAN	Q96DT5	Dynein heavy chain 11_ axonemal OS=Homo sapiens GN=DNAH11 PE=1 SV=4
DYH12_HUMAN	Q6ZR08	Dynein heavy chain 12_ axonemal OS=Homo sapiens GN=DNAH12 PE=2 SV=2
DYH17_HUMAN	Q9UFH2	Dynein heavy chain 17_ axonemal OS=Homo sapiens GN=DNAH17 PE=1 SV=2
DYH3_HUMAN	Q8TD57	Dynein heavy chain 3_ axonemal OS=Homo sapiens GN=DNAH3 PE=2 SV=1
DYH5_HUMAN	Q8TE73	Dynein heavy chain 5_ axonemal OS=Homo sapiens GN=DNAH5 PE=1 SV=3
DYH6_HUMAN	Q9C0G6	Dynein heavy chain 6_ axonemal OS=Homo sapiens GN=DNAH6 PE=1 SV=3
DYH7_HUMAN	Q8WXX0	Dynein heavy chain 7_ axonemal OS=Homo sapiens GN=DNAH7 PE=1 SV=2
DYHC1_HUMAN	Q14204	Cytoplasmic dynein 1 heavy chain 1 OS=Homo sapiens GN=DYNC1H1 PE=1 SV=5
DYHC2_HUMAN	Q8NCM8	Cytoplasmic dynein 2 heavy chain 1 OS=Homo sapiens GN=DYNC2H1 PE=1 SV=4
DYL1_HUMAN	P63167	Dynein light chain 1_ cytoplasmic OS=Homo sapiens GN=DYNLL1 PE=1 SV=1
DYL2_HUMAN	Q96FJ2	Dynein light chain 2_ cytoplasmic OS=Homo sapiens GN=DYNLL2 PE=1 SV=1
DYN2_HUMAN	P50570	Dynamin-2 OS=Homo sapiens GN=DNM2 PE=1 SV=2
DYST_HUMAN	Q03001	Dystonin OS=Homo sapiens GN=DST PE=1 SV=4
E41L2_HUMAN	O43491	Band 4.1-like protein 2 OS=Homo sapiens GN=EPB41L2 PE=1 SV=1
EBP_HUMAN	Q15125	3-beta-hydroxysteroid-Delta(8)_Delta(7)-isomerase OS=Homo sapiens GN=EBP PE=1 SV=3
ECH1_HUMAN	Q13011	Delta(3_5)-Delta(2_4)-dienoyl-CoA isomerase_ mitochondrial OS=Homo sapiens GN=ECH1 PE=1 SV=2
ECHA_HUMAN	P40939	Trifunctional enzyme subunit alpha_ mitochondrial OS=Homo sapiens GN=HADHA PE=1 SV=2
ECHB_HUMAN	P55084	Trifunctional enzyme subunit beta_ mitochondrial OS=Homo sapiens GN=HADHB PE=1 SV=3
ECHD1_HUMAN	Q9NTX5	Ethylmalonyl-CoA decarboxylase OS=Homo sapiens GN=ECHDC1 PE=1 SV=2
ECHM_HUMAN	P30084	Enoyl-CoA hydratase_ mitochondrial OS=Homo sapiens GN=ECHS1 PE=1 SV=4
ECI1_HUMAN	P42126	Enoyl-CoA delta isomerase 1_ mitochondrial OS=Homo sapiens GN=ECI1 PE=1 SV=1
ECM1_HUMAN	Q16610	Extracellular matrix protein 1 OS=Homo sapiens GN=ECM1 PE=1 SV=2
EEA1_HUMAN	Q15075	Early endosome antigen 1 OS=Homo sapiens GN=EEA1 PE=1 SV=2
EF1A1_HUMAN	P68104	Elongation factor 1-alpha 1 OS=Homo sapiens GN=EEF1A1 PE=1 SV=1
EF1A2_HUMAN	Q05639	Elongation factor 1-alpha 2 OS=Homo sapiens GN=EEF1A2 PE=1 SV=1
EF1A3_HUMAN	Q5VTE0	Putative elongation factor 1-alpha-like 3 OS=Homo sapiens GN=EEF1A1P5 PE=5 SV=1
EF1B_HUMAN	P24534	Elongation factor 1-beta OS=Homo sapiens GN=EEF1B2 PE=1 SV=3
EF1D_HUMAN	P29692	Elongation factor 1-delta OS=Homo sapiens GN=EEF1D PE=1 SV=5
EF1G_HUMAN	P26641	Elongation factor 1-gamma OS=Homo sapiens GN=EEF1G PE=1 SV=3
EF2_HUMAN	P13639	Elongation factor 2 OS=Homo sapiens GN=EEF2 PE=1 SV=4
EFHD2_HUMAN	Q96C19	EF-hand domain-containing protein D2 OS=Homo sapiens GN=EFHD2 PE=1 SV=1
EFTU_HUMAN	P49411	Elongation factor Tu_ mitochondrial OS=Homo sapiens GN=TUFM PE=1 SV=2
EHD1_HUMAN	Q9H4M9	EH domain-containing protein 1 OS=Homo sapiens GN=EHD1 PE=1 SV=2
EHD2_HUMAN	Q9NZN4	EH domain-containing protein 2 OS=Homo sapiens GN=EHD2 PE=1 SV=2
EHD3_HUMAN	Q9NZN3	EH domain-containing protein 3 OS=Homo sapiens GN=EHD3 PE=1 SV=2
EHD4_HUMAN	Q9H223	EH domain-containing protein 4 OS=Homo sapiens GN=EHD4 PE=1 SV=1
EIF2A_HUMAN	Q9BY44	Eukaryotic translation initiation factor 2A OS=Homo sapiens GN=EIF2A PE=1 SV=3
EIF3A_HUMAN	Q14152	Eukaryotic translation initiation factor 3 subunit A OS=Homo sapiens GN=EIF3A PE=1 SV=1
EIF3B_HUMAN	P55884	Eukaryotic translation initiation factor 3 subunit B OS=Homo sapiens GN=EIF3B PE=1 SV=3
EIF3D_HUMAN	O15371	Eukaryotic translation initiation factor 3 subunit D OS=Homo sapiens GN=EIF3D PE=1 SV=1
EIF3E_HUMAN	P60228	Eukaryotic translation initiation factor 3 subunit E OS=Homo sapiens GN=EIF3E PE=1 SV=1
EIF3F_HUMAN	O00303	Eukaryotic translation initiation factor 3 subunit F OS=Homo sapiens GN=EIF3F PE=1 SV=1
EIF3I_HUMAN	Q13347	Eukaryotic translation initiation factor 3 subunit I OS=Homo sapiens GN=EIF3I PE=1 SV=1
EIF3K_HUMAN	Q9UBQ5	Eukaryotic translation initiation factor 3 subunit K OS=Homo sapiens GN=EIF3K PE=1 SV=1
EIF3L_HUMAN	Q9Y262	Eukaryotic translation initiation factor 3 subunit L OS=Homo sapiens GN=EIF3L PE=1 SV=1
EIF3M_HUMAN	Q7L2H7	Eukaryotic translation initiation factor 3 subunit M OS=Homo sapiens GN=EIF3M PE=1 SV=1
ELAV1_HUMAN	Q15717	ELAV-like protein 1 OS=Homo sapiens GN=ELAVL1 PE=1 SV=2
ELMO3_HUMAN	Q96BJ8	Engulfment and cell motility protein 3 OS=Homo sapiens GN=ELMO3 PE=2 SV=3
EMAL2_HUMAN	O95834	Echinoderm microtubule-associated protein-like 2 OS=Homo sapiens GN=EML2 PE=1 SV=1
EMC3_HUMAN	Q9P0I2	ER membrane protein complex subunit 3 OS=Homo sapiens GN=EMC3 PE=1 SV=3
EMIL1_HUMAN	Q9Y6C2	EMILIN-1 OS=Homo sapiens GN=EMILIN1 PE=1 SV=2
ENAH_HUMAN	Q8N8S7	Protein enabled homolog OS=Homo sapiens GN=ENAH PE=1 SV=2
ENDD1_HUMAN	O94919	Endonuclease domain-containing 1 protein OS=Homo sapiens GN=ENDOD1 PE=1 SV=2
ENO1_YEAST	P00924	Enolase 1 OS=Saccharomyces cerevisiae (strain ATCC 204508 / S288c) GN=ENO1 PE=1 SV=3
ENOA_HUMAN	P06733	Alpha-enolase OS=Homo sapiens GN=ENO1 PE=1 SV=2
ENOB_HUMAN	P13929	Beta-enolase OS=Homo sapiens GN=ENO3 PE=1 SV=5
ENOG_HUMAN	P09104	Gamma-enolase OS=Homo sapiens GN=ENO2 PE=1 SV=3
ENPL_HUMAN	P14625	Endoplasmin OS=Homo sapiens GN=HSP90B1 PE=1 SV=1
EPCAM_HUMAN	P16422	Epithelial cell adhesion molecule OS=Homo sapiens GN=EPCAM PE=1 SV=2
EPIPL_HUMAN	P58107	Epiplakin OS=Homo sapiens GN=EPPK1 PE=1 SV=2
ERAP1_HUMAN	Q9NZ08	Endoplasmic reticulum aminopeptidase 1 OS=Homo sapiens GN=ERAP1 PE=1 SV=3
ERCC6_HUMAN	Q03468	DNA excision repair protein ERCC-6 OS=Homo sapiens GN=ERCC6 PE=1 SV=1
ERF1_HUMAN	P62495	Eukaryotic peptide chain release factor subunit 1 OS=Homo sapiens GN=ETF1 PE=1 SV=3
ERGI1_HUMAN	Q969X5	Endoplasmic reticulum-Golgi intermediate compartment protein 1 OS=Homo sapiens GN=ERGIC1 PE=1 SV=1
ERLN1_HUMAN	O75477	Erlin-1 OS=Homo sapiens GN=ERLIN1 PE=1 SV=1
ERLN2_HUMAN	O94905	Erlin-2 OS=Homo sapiens GN=ERLIN2 PE=1 SV=1
ERO1A_HUMAN	Q96HE7	ERO1-like protein alpha OS=Homo sapiens GN=ERO1L PE=1 SV=2
ERP29_HUMAN	P30040	Endoplasmic reticulum resident protein 29 OS=Homo sapiens GN=ERP29 PE=1 SV=4
ERP44_HUMAN	Q9BS26	Endoplasmic reticulum resident protein 44 OS=Homo sapiens GN=ERP44 PE=1 SV=1
ES8L2_HUMAN	Q9H6S3	Epidermal growth factor receptor kinase substrate 8-like protein 2 OS=Homo sapiens GN=EPS8L2 PE=1 SV=2
ESF1_HUMAN	Q9H501	ESF1 homolog OS=Homo sapiens GN=ESF1 PE=1 SV=1
ESTD_HUMAN	P10768	S-formylglutathione hydrolase OS=Homo sapiens GN=ESD PE=1 SV=2
ESYT1_HUMAN	Q9BSJ8	Extended synaptotagmin-1 OS=Homo sapiens GN=ESYT1 PE=1 SV=1
ESYT2_HUMAN	A0FGR8	Extended synaptotagmin-2 OS=Homo sapiens GN=ESYT2 PE=1 SV=1
ETFA_HUMAN	P13804	Electron transfer flavoprotein subunit alpha_ mitochondrial OS=Homo sapiens GN=ETFA PE=1 SV=1
ETFB_HUMAN	P38117	Electron transfer flavoprotein subunit beta OS=Homo sapiens GN=ETFB PE=1 SV=3
ETHE1_HUMAN	O95571	Persulfide dioxygenase ETHE1_ mitochondrial OS=Homo sapiens GN=ETHE1 PE=1 SV=2
EZRI_HUMAN	P15311	Ezrin OS=Homo sapiens GN=EZR PE=1 SV=4
F10A1_HUMAN	P50502	Hsc70-interacting protein OS=Homo sapiens GN=ST13 PE=1 SV=2
F10A5_HUMAN	Q8NFI4	Putative protein FAM10A5 OS=Homo sapiens GN=ST13P5 PE=5 SV=1
F13A_HUMAN	P00488	Coagulation factor XIII A chain OS=Homo sapiens GN=F13A1 PE=1 SV=4
F162A_HUMAN	Q96A26	Protein FAM162A OS=Homo sapiens GN=FAM162A PE=1 SV=2
F213A_HUMAN	Q9BRX8	Redox-regulatory protein FAM213A OS=Homo sapiens GN=FAM213A PE=1 SV=3
FAAA_HUMAN	P16930	Fumarylacetoacetase OS=Homo sapiens GN=FAH PE=1 SV=2
FABP4_HUMAN	P15090	Fatty acid-binding protein_ adipocyte OS=Homo sapiens GN=FABP4 PE=1 SV=3
FABP5_HUMAN	Q01469	Fatty acid-binding protein_ epidermal OS=Homo sapiens GN=FABP5 PE=1 SV=3
FABP7_HUMAN	O15540	Fatty acid-binding protein_ brain OS=Homo sapiens GN=FABP7 PE=1 SV=3
FABPH_HUMAN	P05413	Fatty acid-binding protein_ heart OS=Homo sapiens GN=FABP3 PE=1 SV=4
FAH2A_HUMAN	Q96GK7	Fumarylacetoacetate hydrolase domain-containing protein 2A OS=Homo sapiens GN=FAHD2A PE=1 SV=1
FAHD1_HUMAN	Q6P587	Acylpyruvase FAHD1_ mitochondrial OS=Homo sapiens GN=FAHD1 PE=1 SV=2
FAM3C_HUMAN	Q92520	Protein FAM3C OS=Homo sapiens GN=FAM3C PE=1 SV=1
FANCI_HUMAN	Q9NVI1	Fanconi anemia group I protein OS=Homo sapiens GN=FANCI PE=1 SV=4
FANCM_HUMAN	Q8IYD8	Fanconi anemia group M protein OS=Homo sapiens GN=FANCM PE=1 SV=2
FARP2_HUMAN	O94887	FERM_ RhoGEF and pleckstrin domain-containing protein 2 OS=Homo sapiens GN=FARP2 PE=1 SV=3
FAS_HUMAN	P49327	Fatty acid synthase OS=Homo sapiens GN=FASN PE=1 SV=3
FB5L3_HUMAN	A8MUU1	Putative fatty acid-binding protein 5-like protein 3 OS=Homo sapiens GN=FABP5P3 PE=5 SV=1
FBLN1_HUMAN	P23142	Fibulin-1 OS=Homo sapiens GN=FBLN1 PE=1 SV=4
FBLN2_HUMAN	P98095	Fibulin-2 OS=Homo sapiens GN=FBLN2 PE=1 SV=2
FBLN3_HUMAN	Q12805	EGF-containing fibulin-like extracellular matrix protein 1 OS=Homo sapiens GN=EFEMP1 PE=1 SV=2
FBLN4_HUMAN	O95967	EGF-containing fibulin-like extracellular matrix protein 2 OS=Homo sapiens GN=EFEMP2 PE=1 SV=3
FBLN5_HUMAN	Q9UBX5	Fibulin-5 OS=Homo sapiens GN=FBLN5 PE=1 SV=1
FBN1_HUMAN	P35555	Fibrillin-1 OS=Homo sapiens GN=FBN1 PE=1 SV=3
FBN2_HUMAN	P35556	Fibrillin-2 OS=Homo sapiens GN=FBN2 PE=1 SV=3
FBRL_HUMAN	P22087	rRNA 2'-O-methyltransferase fibrillarin OS=Homo sapiens GN=FBL PE=1 SV=2
FBSL_HUMAN	Q9HCM7	Fibrosin-1-like protein OS=Homo sapiens GN=FBRSL1 PE=1 SV=4
FBX50_HUMAN	Q6ZVX7	F-box only protein 50 OS=Homo sapiens GN=NCCRP1 PE=1 SV=1
FCL_HUMAN	Q13630	GDP-L-fucose synthase OS=Homo sapiens GN=TSTA3 PE=1 SV=1
FERM2_HUMAN	Q96AC1	Fermitin family homolog 2 OS=Homo sapiens GN=FERMT2 PE=1 SV=1
FETUA_HUMAN	P02765	Alpha-2-HS-glycoprotein OS=Homo sapiens GN=AHSG PE=1 SV=1
FHAD1_HUMAN	B1AJZ9	Forkhead-associated domain-containing protein 1 OS=Homo sapiens GN=FHAD1 PE=2 SV=2
FHL1_HUMAN	Q13642	Four and a half LIM domains protein 1 OS=Homo sapiens GN=FHL1 PE=1 SV=4
FHR1_HUMAN	Q03591	Complement factor H-related protein 1 OS=Homo sapiens GN=CFHR1 PE=1 SV=2
FHR2_HUMAN	P36980	Complement factor H-related protein 2 OS=Homo sapiens GN=CFHR2 PE=1 SV=1
FHR3_HUMAN	Q02985	Complement factor H-related protein 3 OS=Homo sapiens GN=CFHR3 PE=1 SV=2
FIBA_HUMAN	P02671	Fibrinogen alpha chain OS=Homo sapiens GN=FGA PE=1 SV=2
FIBB_HUMAN	P02675	Fibrinogen beta chain OS=Homo sapiens GN=FGB PE=1 SV=2
FIBG_HUMAN	P02679	Fibrinogen gamma chain OS=Homo sapiens GN=FGG PE=1 SV=3
FILA_HUMAN	P20930	Filaggrin OS=Homo sapiens GN=FLG PE=1 SV=3
FILA2_HUMAN	Q5D862	Filaggrin-2 OS=Homo sapiens GN=FLG2 PE=1 SV=1
FINC_HUMAN	P02751	Fibronectin OS=Homo sapiens GN=FN1 PE=1 SV=4
FIS1_HUMAN	Q9Y3D6	Mitochondrial fission 1 protein OS=Homo sapiens GN=FIS1 PE=1 SV=2
FKB10_HUMAN	Q96AY3	Peptidyl-prolyl cis-trans isomerase FKBP10 OS=Homo sapiens GN=FKBP10 PE=1 SV=1
FKB14_HUMAN	Q9NWM8	Peptidyl-prolyl cis-trans isomerase FKBP14 OS=Homo sapiens GN=FKBP14 PE=1 SV=1
FKB1A_HUMAN	P62942	Peptidyl-prolyl cis-trans isomerase FKBP1A OS=Homo sapiens GN=FKBP1A PE=1 SV=2
FKB9L_HUMAN	Q75LS8	Putative FK506-binding protein 9-like protein OS=Homo sapiens GN=FKBP9P1 PE=5 SV=1
FKBP2_HUMAN	P26885	Peptidyl-prolyl cis-trans isomerase FKBP2 OS=Homo sapiens GN=FKBP2 PE=1 SV=2
FKBP4_HUMAN	Q02790	Peptidyl-prolyl cis-trans isomerase FKBP4 OS=Homo sapiens GN=FKBP4 PE=1 SV=3
FKBP7_HUMAN	Q9Y680	Peptidyl-prolyl cis-trans isomerase FKBP7 OS=Homo sapiens GN=FKBP7 PE=1 SV=1
FKBP9_HUMAN	O95302	Peptidyl-prolyl cis-trans isomerase FKBP9 OS=Homo sapiens GN=FKBP9 PE=1 SV=2
FLIP1_HUMAN	Q7Z7B0	Filamin-A-interacting protein 1 OS=Homo sapiens GN=FILIP1 PE=1 SV=1
FLNA_HUMAN	P21333	Filamin-A OS=Homo sapiens GN=FLNA PE=1 SV=4
FLNB_HUMAN	O75369	Filamin-B OS=Homo sapiens GN=FLNB PE=1 SV=2
FLNC_HUMAN	Q14315	Filamin-C OS=Homo sapiens GN=FLNC PE=1 SV=3
FLOT1_HUMAN	O75955	Flotillin-1 OS=Homo sapiens GN=FLOT1 PE=1 SV=3
FMOD_HUMAN	Q06828	Fibromodulin OS=Homo sapiens GN=FMOD PE=1 SV=2
FOLR2_HUMAN	P14207	Folate receptor beta OS=Homo sapiens GN=FOLR2 PE=1 SV=4
FPPS_HUMAN	P14324	Farnesyl pyrophosphate synthase OS=Homo sapiens GN=FDPS PE=1 SV=4
FPRP_HUMAN	Q9P2B2	Prostaglandin F2 receptor negative regulator OS=Homo sapiens GN=PTGFRN PE=1 SV=2
FRIH_HUMAN	P02794	Ferritin heavy chain OS=Homo sapiens GN=FTH1 PE=1 SV=2
FRIL_HUMAN	P02792	Ferritin light chain OS=Homo sapiens GN=FTL PE=1 SV=2
FSCN1_HUMAN	Q16658	Fascin OS=Homo sapiens GN=FSCN1 PE=1 SV=3
FTO_HUMAN	Q9C0B1	Alpha-ketoglutarate-dependent dioxygenase FTO OS=Homo sapiens GN=FTO PE=1 SV=3
FUBP1_HUMAN	Q96AE4	Far upstream element-binding protein 1 OS=Homo sapiens GN=FUBP1 PE=1 SV=3
FUMH_HUMAN	P07954	Fumarate hydratase_ mitochondrial OS=Homo sapiens GN=FH PE=1 SV=3
FUS_HUMAN	P35637	RNA-binding protein FUS OS=Homo sapiens GN=FUS PE=1 SV=1
FXL13_HUMAN	Q8NEE6	F-box/LRR-repeat protein 13 OS=Homo sapiens GN=FBXL13 PE=2 SV=3
FXL20_HUMAN	Q96IG2	F-box/LRR-repeat protein 20 OS=Homo sapiens GN=FBXL20 PE=1 SV=2
FXYD3_HUMAN	Q14802	FXYD domain-containing ion transport regulator 3 OS=Homo sapiens GN=FXYD3 PE=2 SV=1
G3P_HUMAN	P04406	Glyceraldehyde-3-phosphate dehydrogenase OS=Homo sapiens GN=GAPDH PE=1 SV=3
G3PT_HUMAN	O14556	Glyceraldehyde-3-phosphate dehydrogenase_ testis-specific OS=Homo sapiens GN=GAPDHS PE=1 SV=2
G6PD_HUMAN	P11413	Glucose-6-phosphate 1-dehydrogenase OS=Homo sapiens GN=G6PD PE=1 SV=4
G6PE_HUMAN	O95479	GDH/6PGL endoplasmic bifunctional protein OS=Homo sapiens GN=H6PD PE=1 SV=2
G6PI_HUMAN	P06744	Glucose-6-phosphate isomerase OS=Homo sapiens GN=GPI PE=1 SV=4
GADL1_HUMAN	Q6ZQY3	Acidic amino acid decarboxylase GADL1 OS=Homo sapiens GN=GADL1 PE=1 SV=4
GALE_HUMAN	Q14376	UDP-glucose 4-epimerase OS=Homo sapiens GN=GALE PE=1 SV=2
GALK1_HUMAN	P51570	Galactokinase OS=Homo sapiens GN=GALK1 PE=1 SV=1
GANAB_HUMAN	Q14697	Neutral alpha-glucosidase AB OS=Homo sapiens GN=GANAB PE=1 SV=3
GAPR1_HUMAN	Q9H4G4	Golgi-associated plant pathogenesis-related protein 1 OS=Homo sapiens GN=GLIPR2 PE=1 SV=3
GATM_HUMAN	P50440	Glycine amidinotransferase_ mitochondrial OS=Homo sapiens GN=GATM PE=1 SV=1
GBB1_HUMAN	P62873	Guanine nucleotide-binding protein G(I)/G(S)/G(T) subunit beta-1 OS=Homo sapiens GN=GNB1 PE=1 SV=3
GBB2_HUMAN	P62879	Guanine nucleotide-binding protein G(I)/G(S)/G(T) subunit beta-2 OS=Homo sapiens GN=GNB2 PE=1 SV=3
GBB4_HUMAN	Q9HAV0	Guanine nucleotide-binding protein subunit beta-4 OS=Homo sapiens GN=GNB4 PE=1 SV=3
GBG2_HUMAN	P59768	Guanine nucleotide-binding protein G(I)/G(S)/G(O) subunit gamma-2 OS=Homo sapiens GN=GNG2 PE=1 SV=2
GBLP_HUMAN	P63244	Guanine nucleotide-binding protein subunit beta-2-like 1 OS=Homo sapiens GN=GNB2L1 PE=1 SV=3
GBP1_HUMAN	P32455	Interferon-induced guanylate-binding protein 1 OS=Homo sapiens GN=GBP1 PE=1 SV=2
GBP2_HUMAN	P32456	Interferon-induced guanylate-binding protein 2 OS=Homo sapiens GN=GBP2 PE=1 SV=3
GCDH_HUMAN	Q92947	Glutaryl-CoA dehydrogenase_ mitochondrial OS=Homo sapiens GN=GCDH PE=1 SV=1
GCP6_HUMAN	Q96RT7	Gamma-tubulin complex component 6 OS=Homo sapiens GN=TUBGCP6 PE=1 SV=3
GCSH_HUMAN	P23434	Glycine cleavage system H protein_ mitochondrial OS=Homo sapiens GN=GCSH PE=1 SV=2
GDIA_HUMAN	P31150	Rab GDP dissociation inhibitor alpha OS=Homo sapiens GN=GDI1 PE=1 SV=2
GDIB_HUMAN	P50395	Rab GDP dissociation inhibitor beta OS=Homo sapiens GN=GDI2 PE=1 SV=2
GDIR1_HUMAN	P52565	Rho GDP-dissociation inhibitor 1 OS=Homo sapiens GN=ARHGDIA PE=1 SV=3
GDIR2_HUMAN	P52566	Rho GDP-dissociation inhibitor 2 OS=Homo sapiens GN=ARHGDIB PE=1 SV=3
GDPD3_HUMAN	Q7L5L3	Glycerophosphodiester phosphodiesterase domain-containing protein 3 OS=Homo sapiens GN=GDPD3 PE=2 SV=3
GELS_HUMAN	P06396	Gelsolin OS=Homo sapiens GN=GSN PE=1 SV=1
GFAP_HUMAN	P14136	Glial fibrillary acidic protein OS=Homo sapiens GN=GFAP PE=1 SV=1
GFPT1_HUMAN	Q06210	Glutamine--fructose-6-phosphate aminotransferase [isomerizing] 1 OS=Homo sapiens GN=GFPT1 PE=1 SV=3
GFRP_HUMAN	P30047	GTP cyclohydrolase 1 feedback regulatory protein OS=Homo sapiens GN=GCHFR PE=1 SV=3
GGCT_HUMAN	O75223	Gamma-glutamylcyclotransferase OS=Homo sapiens GN=GGCT PE=1 SV=1
GGH_HUMAN	Q92820	Gamma-glutamyl hydrolase OS=Homo sapiens GN=GGH PE=1 SV=2
GGT5_HUMAN	P36269	Gamma-glutamyltransferase 5 OS=Homo sapiens GN=GGT5 PE=1 SV=2
GILT_HUMAN	P13284	Gamma-interferon-inducible lysosomal thiol reductase OS=Homo sapiens GN=IFI30 PE=1 SV=3
GLCM_HUMAN	P04062	Glucosylceramidase OS=Homo sapiens GN=GBA PE=1 SV=3
GLO2_HUMAN	Q16775	Hydroxyacylglutathione hydrolase_ mitochondrial OS=Homo sapiens GN=HAGH PE=1 SV=2
GLOD4_HUMAN	Q9HC38	Glyoxalase domain-containing protein 4 OS=Homo sapiens GN=GLOD4 PE=1 SV=1
GLPK5_HUMAN	Q6ZS86	Putative glycerol kinase 5 OS=Homo sapiens GN=GK5 PE=2 SV=2
GLRX1_HUMAN	P35754	Glutaredoxin-1 OS=Homo sapiens GN=GLRX PE=1 SV=2
GLSK_HUMAN	O94925	Glutaminase kidney isoform_ mitochondrial OS=Homo sapiens GN=GLS PE=1 SV=1
GLU2B_HUMAN	P14314	Glucosidase 2 subunit beta OS=Homo sapiens GN=PRKCSH PE=1 SV=2
GLYC_HUMAN	P34896	Serine hydroxymethyltransferase_ cytosolic OS=Homo sapiens GN=SHMT1 PE=1 SV=1
GLYG_HUMAN	P46976	Glycogenin-1 OS=Homo sapiens GN=GYG1 PE=1 SV=4
GLYM_HUMAN	P34897	Serine hydroxymethyltransferase_ mitochondrial OS=Homo sapiens GN=SHMT2 PE=1 SV=3
GMFB_HUMAN	P60983	Glia maturation factor beta OS=Homo sapiens GN=GMFB PE=1 SV=2
GMFG_HUMAN	O60234	Glia maturation factor gamma OS=Homo sapiens GN=GMFG PE=1 SV=1
GMPPB_HUMAN	Q9Y5P6	Mannose-1-phosphate guanyltransferase beta OS=Homo sapiens GN=GMPPB PE=1 SV=2
GNA13_HUMAN	Q14344	Guanine nucleotide-binding protein subunit alpha-13 OS=Homo sapiens GN=GNA13 PE=1 SV=2
GNAI1_HUMAN	P63096	Guanine nucleotide-binding protein G(i) subunit alpha-1 OS=Homo sapiens GN=GNAI1 PE=1 SV=2
GNAI2_HUMAN	P04899	Guanine nucleotide-binding protein G(i) subunit alpha-2 OS=Homo sapiens GN=GNAI2 PE=1 SV=3
GNAI3_HUMAN	P08754	Guanine nucleotide-binding protein G(k) subunit alpha OS=Homo sapiens GN=GNAI3 PE=1 SV=3
GNAL_HUMAN	P38405	Guanine nucleotide-binding protein G(olf) subunit alpha OS=Homo sapiens GN=GNAL PE=1 SV=1
GNAO_HUMAN	P09471	Guanine nucleotide-binding protein G(o) subunit alpha OS=Homo sapiens GN=GNAO1 PE=1 SV=4
GNAS1_HUMAN	Q5JWF2	Guanine nucleotide-binding protein G(s) subunit alpha isoforms XLas OS=Homo sapiens GN=GNAS PE=1 SV=2
GNAS2_HUMAN	P63092	Guanine nucleotide-binding protein G(s) subunit alpha isoforms short OS=Homo sapiens GN=GNAS PE=1 SV=1
GNAT1_HUMAN	P11488	Guanine nucleotide-binding protein G(t) subunit alpha-1 OS=Homo sapiens GN=GNAT1 PE=1 SV=5
GNAT2_HUMAN	P19087	Guanine nucleotide-binding protein G(t) subunit alpha-2 OS=Homo sapiens GN=GNAT2 PE=1 SV=4
GNAT3_HUMAN	A8MTJ3	Guanine nucleotide-binding protein G(t) subunit alpha-3 OS=Homo sapiens GN=GNAT3 PE=2 SV=2
GNPI1_HUMAN	P46926	Glucosamine-6-phosphate isomerase 1 OS=Homo sapiens GN=GNPDA1 PE=1 SV=1
GNPI2_HUMAN	Q8TDQ7	Glucosamine-6-phosphate isomerase 2 OS=Homo sapiens GN=GNPDA2 PE=1 SV=1
GNS_HUMAN	P15586	N-acetylglucosamine-6-sulfatase OS=Homo sapiens GN=GNS PE=1 SV=3
GOGA4_HUMAN	Q13439	Golgin subfamily A member 4 OS=Homo sapiens GN=GOLGA4 PE=1 SV=1
GOGB1_HUMAN	Q14789	Golgin subfamily B member 1 OS=Homo sapiens GN=GOLGB1 PE=1 SV=2
GOLP3_HUMAN	Q9H4A6	Golgi phosphoprotein 3 OS=Homo sapiens GN=GOLPH3 PE=1 SV=1
GORS2_HUMAN	Q9H8Y8	Golgi reassembly-stacking protein 2 OS=Homo sapiens GN=GORASP2 PE=1 SV=3
GPDA_HUMAN	P21695	Glycerol-3-phosphate dehydrogenase [NAD(+)]_ cytoplasmic OS=Homo sapiens GN=GPD1 PE=1 SV=4
GPDM_HUMAN	P43304	Glycerol-3-phosphate dehydrogenase_ mitochondrial OS=Homo sapiens GN=GPD2 PE=1 SV=3
GPNMB_HUMAN	Q14956	Transmembrane glycoprotein NMB OS=Homo sapiens GN=GPNMB PE=1 SV=2
GPX1_HUMAN	P07203	Glutathione peroxidase 1 OS=Homo sapiens GN=GPX1 PE=1 SV=4
GPX3_HUMAN	P22352	Glutathione peroxidase 3 OS=Homo sapiens GN=GPX3 PE=1 SV=2
GPX4_HUMAN	P36969	Phospholipid hydroperoxide glutathione peroxidase_ mitochondrial OS=Homo sapiens GN=GPX4 PE=1 SV=3
GPX8_HUMAN	Q8TED1	Probable glutathione peroxidase 8 OS=Homo sapiens GN=GPX8 PE=1 SV=2
GRAP1_HUMAN	Q4V328	GRIP1-associated protein 1 OS=Homo sapiens GN=GRIPAP1 PE=1 SV=1
GRB2_HUMAN	P62993	Growth factor receptor-bound protein 2 OS=Homo sapiens GN=GRB2 PE=1 SV=1
GRDN_HUMAN	Q3V6T2	Girdin OS=Homo sapiens GN=CCDC88A PE=1 SV=2
GRHPR_HUMAN	Q9UBQ7	Glyoxylate reductase/hydroxypyruvate reductase OS=Homo sapiens GN=GRHPR PE=1 SV=1
GRP75_HUMAN	P38646	Stress-70 protein_ mitochondrial OS=Homo sapiens GN=HSPA9 PE=1 SV=2
GRP78_HUMAN	P11021	78 kDa glucose-regulated protein OS=Homo sapiens GN=HSPA5 PE=1 SV=2
GSDMA_HUMAN	Q96QA5	Gasdermin-A OS=Homo sapiens GN=GSDMA PE=1 SV=4
GSHB_HUMAN	P48637	Glutathione synthetase OS=Homo sapiens GN=GSS PE=1 SV=1
GSHR_HUMAN	P00390	Glutathione reductase_ mitochondrial OS=Homo sapiens GN=GSR PE=1 SV=2
GSLG1_HUMAN	Q92896	Golgi apparatus protein 1 OS=Homo sapiens GN=GLG1 PE=1 SV=2
GSTK1_HUMAN	Q9Y2Q3	Glutathione S-transferase kappa 1 OS=Homo sapiens GN=GSTK1 PE=1 SV=3
GSTM1_HUMAN	P09488	Glutathione S-transferase Mu 1 OS=Homo sapiens GN=GSTM1 PE=1 SV=3
GSTM2_HUMAN	P28161	Glutathione S-transferase Mu 2 OS=Homo sapiens GN=GSTM2 PE=1 SV=2
GSTM3_HUMAN	P21266	Glutathione S-transferase Mu 3 OS=Homo sapiens GN=GSTM3 PE=1 SV=3
GSTM4_HUMAN	Q03013	Glutathione S-transferase Mu 4 OS=Homo sapiens GN=GSTM4 PE=1 SV=3
GSTM5_HUMAN	P46439	Glutathione S-transferase Mu 5 OS=Homo sapiens GN=GSTM5 PE=1 SV=3
GSTO1_HUMAN	P78417	Glutathione S-transferase omega-1 OS=Homo sapiens GN=GSTO1 PE=1 SV=2
GSTP1_HUMAN	P09211	Glutathione S-transferase P OS=Homo sapiens GN=GSTP1 PE=1 SV=2
GSTT1_HUMAN	P30711	Glutathione S-transferase theta-1 OS=Homo sapiens GN=GSTT1 PE=1 SV=4
GSTT2_HUMAN	P0CG30	Glutathione S-transferase theta-2B OS=Homo sapiens GN=GSTT2B PE=1 SV=1
H11_HUMAN	Q02539	Histone H1.1 OS=Homo sapiens GN=HIST1H1A PE=1 SV=3
H12_HUMAN	P16403	Histone H1.2 OS=Homo sapiens GN=HIST1H1C PE=1 SV=2
H13_HUMAN	P16402	Histone H1.3 OS=Homo sapiens GN=HIST1H1D PE=1 SV=2
H14_HUMAN	P10412	Histone H1.4 OS=Homo sapiens GN=HIST1H1E PE=1 SV=2
H1T_HUMAN	P22492	Histone H1t OS=Homo sapiens GN=HIST1H1T PE=2 SV=4
H2A1_HUMAN	P0C0S8	Histone H2A type 1 OS=Homo sapiens GN=HIST1H2AG PE=1 SV=2
H2A1A_HUMAN	Q96QV6	Histone H2A type 1-A OS=Homo sapiens GN=HIST1H2AA PE=1 SV=3
H2A1B_HUMAN	P04908	Histone H2A type 1-B/E OS=Homo sapiens GN=HIST1H2AB PE=1 SV=2
H2A1C_HUMAN	Q93077	Histone H2A type 1-C OS=Homo sapiens GN=HIST1H2AC PE=1 SV=3
H2A1D_HUMAN	P20671	Histone H2A type 1-D OS=Homo sapiens GN=HIST1H2AD PE=1 SV=2
H2A1H_HUMAN	Q96KK5	Histone H2A type 1-H OS=Homo sapiens GN=HIST1H2AH PE=1 SV=3
H2A1J_HUMAN	Q99878	Histone H2A type 1-J OS=Homo sapiens GN=HIST1H2AJ PE=1 SV=3
H2A2A_HUMAN	Q6FI13	Histone H2A type 2-A OS=Homo sapiens GN=HIST2H2AA3 PE=1 SV=3
H2A2B_HUMAN	Q8IUE6	Histone H2A type 2-B OS=Homo sapiens GN=HIST2H2AB PE=1 SV=3
H2A2C_HUMAN	Q16777	Histone H2A type 2-C OS=Homo sapiens GN=HIST2H2AC PE=1 SV=4
H2A3_HUMAN	Q7L7L0	Histone H2A type 3 OS=Homo sapiens GN=HIST3H2A PE=1 SV=3
H2AJ_HUMAN	Q9BTM1	Histone H2A.J OS=Homo sapiens GN=H2AFJ PE=1 SV=1
H2AV_HUMAN	Q71UI9	Histone H2A.V OS=Homo sapiens GN=H2AFV PE=1 SV=3
H2AX_HUMAN	P16104	Histone H2AX OS=Homo sapiens GN=H2AFX PE=1 SV=2
H2AY_HUMAN	O75367	Core histone macro-H2A.1 OS=Homo sapiens GN=H2AFY PE=1 SV=4
H2AZ_HUMAN	P0C0S5	Histone H2A.Z OS=Homo sapiens GN=H2AFZ PE=1 SV=2
H2B1A_HUMAN	Q96A08	Histone H2B type 1-A OS=Homo sapiens GN=HIST1H2BA PE=1 SV=3
H2B1B_HUMAN	P33778	Histone H2B type 1-B OS=Homo sapiens GN=HIST1H2BB PE=1 SV=2
H2B1C_HUMAN	P62807	Histone H2B type 1-C/E/F/G/I OS=Homo sapiens GN=HIST1H2BC PE=1 SV=4
H2B1D_HUMAN	P58876	Histone H2B type 1-D OS=Homo sapiens GN=HIST1H2BD PE=1 SV=2
H2B1H_HUMAN	Q93079	Histone H2B type 1-H OS=Homo sapiens GN=HIST1H2BH PE=1 SV=3
H2B1J_HUMAN	P06899	Histone H2B type 1-J OS=Homo sapiens GN=HIST1H2BJ PE=1 SV=3
H2B1K_HUMAN	O60814	Histone H2B type 1-K OS=Homo sapiens GN=HIST1H2BK PE=1 SV=3
H2B1L_HUMAN	Q99880	Histone H2B type 1-L OS=Homo sapiens GN=HIST1H2BL PE=1 SV=3
H2B1M_HUMAN	Q99879	Histone H2B type 1-M OS=Homo sapiens GN=HIST1H2BM PE=1 SV=3
H2B1N_HUMAN	Q99877	Histone H2B type 1-N OS=Homo sapiens GN=HIST1H2BN PE=1 SV=3
H2B1O_HUMAN	P23527	Histone H2B type 1-O OS=Homo sapiens GN=HIST1H2BO PE=1 SV=3
H2B2C_HUMAN	Q6DN03	Putative histone H2B type 2-C OS=Homo sapiens GN=HIST2H2BC PE=5 SV=3
H2B2D_HUMAN	Q6DRA6	Putative histone H2B type 2-D OS=Homo sapiens GN=HIST2H2BD PE=5 SV=3
H2B2E_HUMAN	Q16778	Histone H2B type 2-E OS=Homo sapiens GN=HIST2H2BE PE=1 SV=3
H2B2F_HUMAN	Q5QNW6	Histone H2B type 2-F OS=Homo sapiens GN=HIST2H2BF PE=1 SV=3
H2B3B_HUMAN	Q8N257	Histone H2B type 3-B OS=Homo sapiens GN=HIST3H2BB PE=1 SV=3
H2BFS_HUMAN	P57053	Histone H2B type F-S OS=Homo sapiens GN=H2BFS PE=1 SV=2
H31_HUMAN	P68431	Histone H3.1 OS=Homo sapiens GN=HIST1H3A PE=1 SV=2
H31T_HUMAN	Q16695	Histone H3.1t OS=Homo sapiens GN=HIST3H3 PE=1 SV=3
H32_HUMAN	Q71DI3	Histone H3.2 OS=Homo sapiens GN=HIST2H3A PE=1 SV=3
H33_HUMAN	P84243	Histone H3.3 OS=Homo sapiens GN=H3F3A PE=1 SV=2
H3C_HUMAN	Q6NXT2	Histone H3.3C OS=Homo sapiens GN=H3F3C PE=1 SV=3
H4_HUMAN	P62805	Histone H4 OS=Homo sapiens GN=HIST1H4A PE=1 SV=2
H90B2_HUMAN	Q58FF8	Putative heat shock protein HSP 90-beta 2 OS=Homo sapiens GN=HSP90AB2P PE=1 SV=2
H90B3_HUMAN	Q58FF7	Putative heat shock protein HSP 90-beta-3 OS=Homo sapiens GN=HSP90AB3P PE=5 SV=1
HAUS4_HUMAN	Q9H6D7	HAUS augmin-like complex subunit 4 OS=Homo sapiens GN=HAUS4 PE=1 SV=1
HBA_HUMAN	P69905	Hemoglobin subunit alpha OS=Homo sapiens GN=HBA1 PE=1 SV=2
HBAZ_HUMAN	P02008	Hemoglobin subunit zeta OS=Homo sapiens GN=HBZ PE=1 SV=2
HBB_HUMAN	P68871	Hemoglobin subunit beta OS=Homo sapiens GN=HBB PE=1 SV=2
HBD_HUMAN	P02042	Hemoglobin subunit delta OS=Homo sapiens GN=HBD PE=1 SV=2
HBE_HUMAN	P02100	Hemoglobin subunit epsilon OS=Homo sapiens GN=HBE1 PE=1 SV=2
HBG1_HUMAN	P69891	Hemoglobin subunit gamma-1 OS=Homo sapiens GN=HBG1 PE=1 SV=2
HBG2_HUMAN	P69892	Hemoglobin subunit gamma-2 OS=Homo sapiens GN=HBG2 PE=1 SV=2
HCD2_HUMAN	Q99714	3-hydroxyacyl-CoA dehydrogenase type-2 OS=Homo sapiens GN=HSD17B10 PE=1 SV=3
HCDH_HUMAN	Q16836	Hydroxyacyl-coenzyme A dehydrogenase_ mitochondrial OS=Homo sapiens GN=HADH PE=1 SV=3
HDGF_HUMAN	P51858	Hepatoma-derived growth factor OS=Homo sapiens GN=HDGF PE=1 SV=1
HEBP1_HUMAN	Q9NRV9	Heme-binding protein 1 OS=Homo sapiens GN=HEBP1 PE=1 SV=1
HEBP2_HUMAN	Q9Y5Z4	Heme-binding protein 2 OS=Homo sapiens GN=HEBP2 PE=1 SV=1
HEM2_HUMAN	P13716	Delta-aminolevulinic acid dehydratase OS=Homo sapiens GN=ALAD PE=1 SV=1
HEM6_HUMAN	P36551	Oxygen-dependent coproporphyrinogen-III oxidase_ mitochondrial OS=Homo sapiens GN=CPOX PE=1 SV=3
HEMH_HUMAN	P22830	Ferrochelatase_ mitochondrial OS=Homo sapiens GN=FECH PE=1 SV=2
HEMO_HUMAN	P02790	Hemopexin OS=Homo sapiens GN=HPX PE=1 SV=2
HEP2_HUMAN	P05546	Heparin cofactor 2 OS=Homo sapiens GN=SERPIND1 PE=1 SV=3
HEXA_HUMAN	P06865	Beta-hexosaminidase subunit alpha OS=Homo sapiens GN=HEXA PE=1 SV=2
HEXB_HUMAN	P07686	Beta-hexosaminidase subunit beta OS=Homo sapiens GN=HEXB PE=1 SV=3
HGB1A_HUMAN	B2RPK0	Putative high mobility group protein B1-like 1 OS=Homo sapiens GN=HMGB1P1 PE=5 SV=1
HIBCH_HUMAN	Q6NVY1	3-hydroxyisobutyryl-CoA hydrolase_ mitochondrial OS=Homo sapiens GN=HIBCH PE=1 SV=2
HIG1A_HUMAN	Q9Y241	HIG1 domain family member 1A_ mitochondrial OS=Homo sapiens GN=HIGD1A PE=1 SV=1
HIG1C_HUMAN	A8MV81	HIG1 domain family member 1C OS=Homo sapiens GN=HIGD1C PE=2 SV=2
HINT1_HUMAN	P49773	Histidine triad nucleotide-binding protein 1 OS=Homo sapiens GN=HINT1 PE=1 SV=2
HINT2_HUMAN	Q9BX68	Histidine triad nucleotide-binding protein 2_ mitochondrial OS=Homo sapiens GN=HINT2 PE=1 SV=1
HLAF_HUMAN	P30511	HLA class I histocompatibility antigen_ alpha chain F OS=Homo sapiens GN=HLA-F PE=2 SV=3
HLAH_HUMAN	P01893	Putative HLA class I histocompatibility antigen_ alpha chain H OS=Homo sapiens GN=HLA-H PE=5 SV=3
HMCN2_HUMAN	Q8NDA2	Hemicentin-2 OS=Homo sapiens GN=HMCN2 PE=2 SV=2
HMGB1_HUMAN	P09429	High mobility group protein B1 OS=Homo sapiens GN=HMGB1 PE=1 SV=3
HMGB2_HUMAN	P26583	High mobility group protein B2 OS=Homo sapiens GN=HMGB2 PE=1 SV=2
HNMT_HUMAN	P50135	Histamine N-methyltransferase OS=Homo sapiens GN=HNMT PE=1 SV=1
HNRC1_HUMAN	O60812	Heterogeneous nuclear ribonucleoprotein C-like 1 OS=Homo sapiens GN=HNRNPCL1 PE=1 SV=1
HNRC2_HUMAN	B2RXH8	Heterogeneous nuclear ribonucleoprotein C-like 2 OS=Homo sapiens GN=HNRNPCL2 PE=2 SV=1
HNRC3_HUMAN	B7ZW38	Heterogeneous nuclear ribonucleoprotein C-like 3 OS=Homo sapiens GN=HNRNPCL3 PE=2 SV=1
HNRC4_HUMAN	P0DMR1	Heterogeneous nuclear ribonucleoprotein C-like 4 OS=Homo sapiens GN=HNRNPCL4 PE=3 SV=1
HNRDL_HUMAN	O14979	Heterogeneous nuclear ribonucleoprotein D-like OS=Homo sapiens GN=HNRNPDL PE=1 SV=3
HNRH1_HUMAN	P31943	Heterogeneous nuclear ribonucleoprotein H OS=Homo sapiens GN=HNRNPH1 PE=1 SV=4
HNRH2_HUMAN	P55795	Heterogeneous nuclear ribonucleoprotein H2 OS=Homo sapiens GN=HNRNPH2 PE=1 SV=1
HNRL2_HUMAN	Q1KMD3	Heterogeneous nuclear ribonucleoprotein U-like protein 2 OS=Homo sapiens GN=HNRNPUL2 PE=1 SV=1
HNRPC_HUMAN	P07910	Heterogeneous nuclear ribonucleoproteins C1/C2 OS=Homo sapiens GN=HNRNPC PE=1 SV=4
HNRPD_HUMAN	Q14103	Heterogeneous nuclear ribonucleoprotein D0 OS=Homo sapiens GN=HNRNPD PE=1 SV=1
HNRPF_HUMAN	P52597	Heterogeneous nuclear ribonucleoprotein F OS=Homo sapiens GN=HNRNPF PE=1 SV=3
HNRPK_HUMAN	P61978	Heterogeneous nuclear ribonucleoprotein K OS=Homo sapiens GN=HNRNPK PE=1 SV=1
HNRPL_HUMAN	P14866	Heterogeneous nuclear ribonucleoprotein L OS=Homo sapiens GN=HNRNPL PE=1 SV=2
HNRPM_HUMAN	P52272	Heterogeneous nuclear ribonucleoprotein M OS=Homo sapiens GN=HNRNPM PE=1 SV=3
HNRPQ_HUMAN	O60506	Heterogeneous nuclear ribonucleoprotein Q OS=Homo sapiens GN=SYNCRIP PE=1 SV=2
HNRPR_HUMAN	O43390	Heterogeneous nuclear ribonucleoprotein R OS=Homo sapiens GN=HNRNPR PE=1 SV=1
HNRPU_HUMAN	Q00839	Heterogeneous nuclear ribonucleoprotein U OS=Homo sapiens GN=HNRNPU PE=1 SV=6
HPCA_HUMAN	P84074	Neuron-specific calcium-binding protein hippocalcin OS=Homo sapiens GN=HPCA PE=1 SV=2
HPCL1_HUMAN	P37235	Hippocalcin-like protein 1 OS=Homo sapiens GN=HPCAL1 PE=1 SV=3
HPRT_HUMAN	P00492	Hypoxanthine-guanine phosphoribosyltransferase OS=Homo sapiens GN=HPRT1 PE=1 SV=2
HPT_HUMAN	P00738	Haptoglobin OS=Homo sapiens GN=HP PE=1 SV=1
HPTR_HUMAN	P00739	Haptoglobin-related protein OS=Homo sapiens GN=HPR PE=1 SV=2
HRG_HUMAN	P04196	Histidine-rich glycoprotein OS=Homo sapiens GN=HRG PE=1 SV=1
HS105_HUMAN	Q92598	Heat shock protein 105 kDa OS=Homo sapiens GN=HSPH1 PE=1 SV=1
HS71L_HUMAN	P34931	Heat shock 70 kDa protein 1-like OS=Homo sapiens GN=HSPA1L PE=1 SV=2
HS74L_HUMAN	O95757	Heat shock 70 kDa protein 4L OS=Homo sapiens GN=HSPA4L PE=1 SV=3
HS902_HUMAN	Q14568	Putative heat shock protein HSP 90-alpha A2 OS=Homo sapiens GN=HSP90AA2 PE=1 SV=2
HS904_HUMAN	Q58FG1	Putative heat shock protein HSP 90-alpha A4 OS=Homo sapiens GN=HSP90AA4P PE=5 SV=1
HS905_HUMAN	Q58FG0	Putative heat shock protein HSP 90-alpha A5 OS=Homo sapiens GN=HSP90AA5P PE=1 SV=1
HS90A_HUMAN	P07900	Heat shock protein HSP 90-alpha OS=Homo sapiens GN=HSP90AA1 PE=1 SV=5
HS90B_HUMAN	P08238	Heat shock protein HSP 90-beta OS=Homo sapiens GN=HSP90AB1 PE=1 SV=4
HSDL2_HUMAN	Q6YN16	Hydroxysteroid dehydrogenase-like protein 2 OS=Homo sapiens GN=HSDL2 PE=1 SV=1
HSP71_HUMAN	P08107	Heat shock 70 kDa protein 1A/1B OS=Homo sapiens GN=HSPA1A PE=1 SV=5
HSP72_HUMAN	P54652	Heat shock-related 70 kDa protein 2 OS=Homo sapiens GN=HSPA2 PE=1 SV=1
HSP74_HUMAN	P34932	Heat shock 70 kDa protein 4 OS=Homo sapiens GN=HSPA4 PE=1 SV=4
HSP76_HUMAN	P17066	Heat shock 70 kDa protein 6 OS=Homo sapiens GN=HSPA6 PE=1 SV=2
HSP77_HUMAN	P48741	Putative heat shock 70 kDa protein 7 OS=Homo sapiens GN=HSPA7 PE=5 SV=2
HSP7C_HUMAN	P11142	Heat shock cognate 71 kDa protein OS=Homo sapiens GN=HSPA8 PE=1 SV=1
HSPB1_HUMAN	P04792	Heat shock protein beta-1 OS=Homo sapiens GN=HSPB1 PE=1 SV=2
HUTH_HUMAN	P42357	Histidine ammonia-lyase OS=Homo sapiens GN=HAL PE=1 SV=1
HV102_HUMAN	P01743	Ig heavy chain V-I region HG3 OS=Homo sapiens PE=4 SV=1
HV103_HUMAN	P23083	Ig heavy chain V-I region V35 OS=Homo sapiens PE=1 SV=1
HV303_HUMAN	P01764	Ig heavy chain V-III region VH26 OS=Homo sapiens PE=1 SV=1
HV304_HUMAN	P01765	Ig heavy chain V-III region TIL OS=Homo sapiens PE=1 SV=1
HV305_HUMAN	P01766	Ig heavy chain V-III region BRO OS=Homo sapiens PE=1 SV=1
HV313_HUMAN	P01774	Ig heavy chain V-III region POM OS=Homo sapiens PE=1 SV=1
HV315_HUMAN	P01776	Ig heavy chain V-III region WAS OS=Homo sapiens PE=1 SV=1
HV316_HUMAN	P01777	Ig heavy chain V-III region TEI OS=Homo sapiens PE=1 SV=1
HV318_HUMAN	P01779	Ig heavy chain V-III region TUR OS=Homo sapiens PE=1 SV=1
HV320_HUMAN	P01781	Ig heavy chain V-III region GAL OS=Homo sapiens PE=1 SV=1
HXK1_HUMAN	P19367	Hexokinase-1 OS=Homo sapiens GN=HK1 PE=1 SV=3
HYEP_HUMAN	P07099	Epoxide hydrolase 1 OS=Homo sapiens GN=EPHX1 PE=1 SV=1
HYES_HUMAN	P34913	Bifunctional epoxide hydrolase 2 OS=Homo sapiens GN=EPHX2 PE=1 SV=2
HYOU1_HUMAN	Q9Y4L1	Hypoxia up-regulated protein 1 OS=Homo sapiens GN=HYOU1 PE=1 SV=1
IC1_HUMAN	P05155	Plasma protease C1 inhibitor OS=Homo sapiens GN=SERPING1 PE=1 SV=2
ICAL_HUMAN	P20810	Calpastatin OS=Homo sapiens GN=CAST PE=1 SV=4
IDE_HUMAN	P14735	Insulin-degrading enzyme OS=Homo sapiens GN=IDE PE=1 SV=4
IDH3A_HUMAN	P50213	Isocitrate dehydrogenase [NAD] subunit alpha_ mitochondrial OS=Homo sapiens GN=IDH3A PE=1 SV=1
IDH3B_HUMAN	O43837	Isocitrate dehydrogenase [NAD] subunit beta_ mitochondrial OS=Homo sapiens GN=IDH3B PE=1 SV=2
IDHC_HUMAN	O75874	Isocitrate dehydrogenase [NADP] cytoplasmic OS=Homo sapiens GN=IDH1 PE=1 SV=2
IDHP_HUMAN	P48735	Isocitrate dehydrogenase [NADP]_ mitochondrial OS=Homo sapiens GN=IDH2 PE=1 SV=2
IDI1_HUMAN	Q13907	Isopentenyl-diphosphate Delta-isomerase 1 OS=Homo sapiens GN=IDI1 PE=1 SV=2
IF122_HUMAN	Q9HBG6	Intraflagellar transport protein 122 homolog OS=Homo sapiens GN=IFT122 PE=1 SV=2
IF2A_HUMAN	P05198	Eukaryotic translation initiation factor 2 subunit 1 OS=Homo sapiens GN=EIF2S1 PE=1 SV=3
IF2B_HUMAN	P20042	Eukaryotic translation initiation factor 2 subunit 2 OS=Homo sapiens GN=EIF2S2 PE=1 SV=2
IF2G_HUMAN	P41091	Eukaryotic translation initiation factor 2 subunit 3 OS=Homo sapiens GN=EIF2S3 PE=1 SV=3
IF2GL_HUMAN	Q2VIR3	Putative eukaryotic translation initiation factor 2 subunit 3-like protein OS=Homo sapiens GN=EIF2S3L PE=5 SV=2
IF4A1_HUMAN	P60842	Eukaryotic initiation factor 4A-I OS=Homo sapiens GN=EIF4A1 PE=1 SV=1
IF4A2_HUMAN	Q14240	Eukaryotic initiation factor 4A-II OS=Homo sapiens GN=EIF4A2 PE=1 SV=2
IF4A3_HUMAN	P38919	Eukaryotic initiation factor 4A-III OS=Homo sapiens GN=EIF4A3 PE=1 SV=4
IF5_HUMAN	P55010	Eukaryotic translation initiation factor 5 OS=Homo sapiens GN=EIF5 PE=1 SV=2
IF5A1_HUMAN	P63241	Eukaryotic translation initiation factor 5A-1 OS=Homo sapiens GN=EIF5A PE=1 SV=2
IF5A2_HUMAN	Q9GZV4	Eukaryotic translation initiation factor 5A-2 OS=Homo sapiens GN=EIF5A2 PE=1 SV=3
IF5AL_HUMAN	Q6IS14	Eukaryotic translation initiation factor 5A-1-like OS=Homo sapiens GN=EIF5AL1 PE=1 SV=2
IF6_HUMAN	P56537	Eukaryotic translation initiation factor 6 OS=Homo sapiens GN=EIF6 PE=1 SV=1
IGHA1_HUMAN	P01876	Ig alpha-1 chain C region OS=Homo sapiens GN=IGHA1 PE=1 SV=2
IGHA2_HUMAN	P01877	Ig alpha-2 chain C region OS=Homo sapiens GN=IGHA2 PE=1 SV=3
IGHG1_HUMAN	P01857	Ig gamma-1 chain C region OS=Homo sapiens GN=IGHG1 PE=1 SV=1
IGHG2_HUMAN	P01859	Ig gamma-2 chain C region OS=Homo sapiens GN=IGHG2 PE=1 SV=2
IGHG3_HUMAN	P01860	Ig gamma-3 chain C region OS=Homo sapiens GN=IGHG3 PE=1 SV=2
IGHG4_HUMAN	P01861	Ig gamma-4 chain C region OS=Homo sapiens GN=IGHG4 PE=1 SV=1
IGHM_HUMAN	P01871	Ig mu chain C region OS=Homo sapiens GN=IGHM PE=1 SV=3
IGKC_HUMAN	P01834	Ig kappa chain C region OS=Homo sapiens GN=IGKC PE=1 SV=1
IGLL5_HUMAN	B9A064	Immunoglobulin lambda-like polypeptide 5 OS=Homo sapiens GN=IGLL5 PE=2 SV=2
IKBL1_HUMAN	Q9UBC1	NF-kappa-B inhibitor-like protein 1 OS=Homo sapiens GN=NFKBIL1 PE=1 SV=1
IKIP_HUMAN	Q70UQ0	Inhibitor of nuclear factor kappa-B kinase-interacting protein OS=Homo sapiens GN=IKBIP PE=1 SV=1
IL1RA_HUMAN	P18510	Interleukin-1 receptor antagonist protein OS=Homo sapiens GN=IL1RN PE=1 SV=1
IL36G_HUMAN	Q9NZH8	Interleukin-36 gamma OS=Homo sapiens GN=IL36G PE=1 SV=1
ILEU_HUMAN	P30740	Leukocyte elastase inhibitor OS=Homo sapiens GN=SERPINB1 PE=1 SV=1
ILF2_HUMAN	Q12905	Interleukin enhancer-binding factor 2 OS=Homo sapiens GN=ILF2 PE=1 SV=2
ILF3_HUMAN	Q12906	Interleukin enhancer-binding factor 3 OS=Homo sapiens GN=ILF3 PE=1 SV=3
ILK_HUMAN	Q13418	Integrin-linked protein kinase OS=Homo sapiens GN=ILK PE=1 SV=2
IMB1_HUMAN	Q14974	Importin subunit beta-1 OS=Homo sapiens GN=KPNB1 PE=1 SV=2
IMDH2_HUMAN	P12268	Inosine-5'-monophosphate dehydrogenase 2 OS=Homo sapiens GN=IMPDH2 PE=1 SV=2
IMPA1_HUMAN	P29218	Inositol monophosphatase 1 OS=Homo sapiens GN=IMPA1 PE=1 SV=1
IMPA2_HUMAN	O14732	Inositol monophosphatase 2 OS=Homo sapiens GN=IMPA2 PE=1 SV=1
INO1_HUMAN	Q9NPH2	Inositol-3-phosphate synthase 1 OS=Homo sapiens GN=ISYNA1 PE=1 SV=1
INT1_HUMAN	Q8N201	Integrator complex subunit 1 OS=Homo sapiens GN=INTS1 PE=1 SV=2
INT3_HUMAN	Q68E01	Integrator complex subunit 3 OS=Homo sapiens GN=INTS3 PE=1 SV=1
INT5_HUMAN	Q6P9B9	Integrator complex subunit 5 OS=Homo sapiens GN=INTS5 PE=1 SV=1
IPRI_HUMAN	Q8IWB1	Inositol 1_4_5-trisphosphate receptor-interacting protein OS=Homo sapiens GN=ITPRIP PE=1 SV=1
IPYR_HUMAN	Q15181	Inorganic pyrophosphatase OS=Homo sapiens GN=PPA1 PE=1 SV=2
IPYR2_HUMAN	Q9H2U2	Inorganic pyrophosphatase 2_ mitochondrial OS=Homo sapiens GN=PPA2 PE=1 SV=2
IQGA1_HUMAN	P46940	Ras GTPase-activating-like protein IQGAP1 OS=Homo sapiens GN=IQGAP1 PE=1 SV=1
IQGA2_HUMAN	Q13576	Ras GTPase-activating-like protein IQGAP2 OS=Homo sapiens GN=IQGAP2 PE=1 SV=4
IQGA3_HUMAN	Q86VI3	Ras GTPase-activating-like protein IQGAP3 OS=Homo sapiens GN=IQGAP3 PE=1 SV=2
ISK5_HUMAN	Q9NQ38	Serine protease inhibitor Kazal-type 5 OS=Homo sapiens GN=SPINK5 PE=1 SV=2
ISOC1_HUMAN	Q96CN7	Isochorismatase domain-containing protein 1 OS=Homo sapiens GN=ISOC1 PE=1 SV=3
ISOC2_HUMAN	Q96AB3	Isochorismatase domain-containing protein 2_ mitochondrial OS=Homo sapiens GN=ISOC2 PE=1 SV=1
ITA2_HUMAN	P17301	Integrin alpha-2 OS=Homo sapiens GN=ITGA2 PE=1 SV=1
ITA6_HUMAN	P23229	Integrin alpha-6 OS=Homo sapiens GN=ITGA6 PE=1 SV=5
ITB1_HUMAN	P05556	Integrin beta-1 OS=Homo sapiens GN=ITGB1 PE=1 SV=2
ITB4_HUMAN	P16144	Integrin beta-4 OS=Homo sapiens GN=ITGB4 PE=1 SV=5
ITIH1_HUMAN	P19827	Inter-alpha-trypsin inhibitor heavy chain H1 OS=Homo sapiens GN=ITIH1 PE=1 SV=3
ITIH2_HUMAN	P19823	Inter-alpha-trypsin inhibitor heavy chain H2 OS=Homo sapiens GN=ITIH2 PE=1 SV=2
ITIH3_HUMAN	Q06033	Inter-alpha-trypsin inhibitor heavy chain H3 OS=Homo sapiens GN=ITIH3 PE=1 SV=2
ITIH4_HUMAN	Q14624	Inter-alpha-trypsin inhibitor heavy chain H4 OS=Homo sapiens GN=ITIH4 PE=1 SV=4
ITIH5_HUMAN	Q86UX2	Inter-alpha-trypsin inhibitor heavy chain H5 OS=Homo sapiens GN=ITIH5 PE=2 SV=2
ITPA_HUMAN	Q9BY32	Inosine triphosphate pyrophosphatase OS=Homo sapiens GN=ITPA PE=1 SV=2
IVD_HUMAN	P26440	Isovaleryl-CoA dehydrogenase_ mitochondrial OS=Homo sapiens GN=IVD PE=1 SV=1
JAK1_HUMAN	P23458	Tyrosine-protein kinase JAK1 OS=Homo sapiens GN=JAK1 PE=1 SV=2
JAM1_HUMAN	Q9Y624	Junctional adhesion molecule A OS=Homo sapiens GN=F11R PE=1 SV=1
JARD2_HUMAN	Q92833	Protein Jumonji OS=Homo sapiens GN=JARID2 PE=1 SV=2
K0825_HUMAN	Q8IV33	Uncharacterized protein KIAA0825 OS=Homo sapiens GN=KIAA0825 PE=2 SV=2
K1875_HUMAN	A6NE52	WD repeat-containing protein KIAA1875 OS=Homo sapiens GN=KIAA1875 PE=2 SV=2
K1C10_HUMAN	P13645	Keratin_ type I cytoskeletal 10 OS=Homo sapiens GN=KRT10 PE=1 SV=6
K1C12_HUMAN	Q99456	Keratin_ type I cytoskeletal 12 OS=Homo sapiens GN=KRT12 PE=1 SV=1
K1C13_HUMAN	P13646	Keratin_ type I cytoskeletal 13 OS=Homo sapiens GN=KRT13 PE=1 SV=4
K1C14_HUMAN	P02533	Keratin_ type I cytoskeletal 14 OS=Homo sapiens GN=KRT14 PE=1 SV=4
K1C15_HUMAN	P19012	Keratin_ type I cytoskeletal 15 OS=Homo sapiens GN=KRT15 PE=1 SV=3
K1C16_HUMAN	P08779	Keratin_ type I cytoskeletal 16 OS=Homo sapiens GN=KRT16 PE=1 SV=4
K1C17_HUMAN	Q04695	Keratin_ type I cytoskeletal 17 OS=Homo sapiens GN=KRT17 PE=1 SV=2
K1C18_HUMAN	P05783	Keratin_ type I cytoskeletal 18 OS=Homo sapiens GN=KRT18 PE=1 SV=2
K1C19_HUMAN	P08727	Keratin_ type I cytoskeletal 19 OS=Homo sapiens GN=KRT19 PE=1 SV=4
K1C20_HUMAN	P35900	Keratin_ type I cytoskeletal 20 OS=Homo sapiens GN=KRT20 PE=1 SV=1
K1C23_HUMAN	Q9C075	Keratin_ type I cytoskeletal 23 OS=Homo sapiens GN=KRT23 PE=1 SV=2
K1C24_HUMAN	Q2M2I5	Keratin_ type I cytoskeletal 24 OS=Homo sapiens GN=KRT24 PE=1 SV=1
K1C25_HUMAN	Q7Z3Z0	Keratin_ type I cytoskeletal 25 OS=Homo sapiens GN=KRT25 PE=1 SV=1
K1C27_HUMAN	Q7Z3Y8	Keratin_ type I cytoskeletal 27 OS=Homo sapiens GN=KRT27 PE=1 SV=2
K1C28_HUMAN	Q7Z3Y7	Keratin_ type I cytoskeletal 28 OS=Homo sapiens GN=KRT28 PE=1 SV=2
K1C9_HUMAN	P35527	Keratin_ type I cytoskeletal 9 OS=Homo sapiens GN=KRT9 PE=1 SV=3
K1H1_HUMAN	Q15323	Keratin_ type I cuticular Ha1 OS=Homo sapiens GN=KRT31 PE=2 SV=3
K1H2_HUMAN	Q14532	Keratin_ type I cuticular Ha2 OS=Homo sapiens GN=KRT32 PE=1 SV=3
K22E_HUMAN	P35908	Keratin_ type II cytoskeletal 2 epidermal OS=Homo sapiens GN=KRT2 PE=1 SV=2
K22O_HUMAN	Q01546	Keratin_ type II cytoskeletal 2 oral OS=Homo sapiens GN=KRT76 PE=1 SV=2
K2C1_HUMAN	P04264	Keratin_ type II cytoskeletal 1 OS=Homo sapiens GN=KRT1 PE=1 SV=6
K2C1B_HUMAN	Q7Z794	Keratin_ type II cytoskeletal 1b OS=Homo sapiens GN=KRT77 PE=2 SV=3
K2C3_HUMAN	P12035	Keratin_ type II cytoskeletal 3 OS=Homo sapiens GN=KRT3 PE=1 SV=3
K2C4_HUMAN	P19013	Keratin_ type II cytoskeletal 4 OS=Homo sapiens GN=KRT4 PE=1 SV=4
K2C5_HUMAN	P13647	Keratin_ type II cytoskeletal 5 OS=Homo sapiens GN=KRT5 PE=1 SV=3
K2C6A_HUMAN	P02538	Keratin_ type II cytoskeletal 6A OS=Homo sapiens GN=KRT6A PE=1 SV=3
K2C6B_HUMAN	P04259	Keratin_ type II cytoskeletal 6B OS=Homo sapiens GN=KRT6B PE=1 SV=5
K2C6C_HUMAN	P48668	Keratin_ type II cytoskeletal 6C OS=Homo sapiens GN=KRT6C PE=1 SV=3
K2C7_HUMAN	P08729	Keratin_ type II cytoskeletal 7 OS=Homo sapiens GN=KRT7 PE=1 SV=5
K2C71_HUMAN	Q3SY84	Keratin_ type II cytoskeletal 71 OS=Homo sapiens GN=KRT71 PE=1 SV=3
K2C72_HUMAN	Q14CN4	Keratin_ type II cytoskeletal 72 OS=Homo sapiens GN=KRT72 PE=1 SV=2
K2C73_HUMAN	Q86Y46	Keratin_ type II cytoskeletal 73 OS=Homo sapiens GN=KRT73 PE=1 SV=1
K2C74_HUMAN	Q7RTS7	Keratin_ type II cytoskeletal 74 OS=Homo sapiens GN=KRT74 PE=1 SV=2
K2C75_HUMAN	O95678	Keratin_ type II cytoskeletal 75 OS=Homo sapiens GN=KRT75 PE=1 SV=2
K2C79_HUMAN	Q5XKE5	Keratin_ type II cytoskeletal 79 OS=Homo sapiens GN=KRT79 PE=1 SV=2
K2C8_HUMAN	P05787	Keratin_ type II cytoskeletal 8 OS=Homo sapiens GN=KRT8 PE=1 SV=7
K2C80_HUMAN	Q6KB66	Keratin_ type II cytoskeletal 80 OS=Homo sapiens GN=KRT80 PE=1 SV=2
KAD1_HUMAN	P00568	Adenylate kinase isoenzyme 1 OS=Homo sapiens GN=AK1 PE=1 SV=3
KAD2_HUMAN	P54819	Adenylate kinase 2_ mitochondrial OS=Homo sapiens GN=AK2 PE=1 SV=2
KAD3_HUMAN	Q9UIJ7	GTP:AMP phosphotransferase AK3_ mitochondrial OS=Homo sapiens GN=AK3 PE=1 SV=4
KAD4_HUMAN	P27144	Adenylate kinase 4_ mitochondrial OS=Homo sapiens GN=AK4 PE=1 SV=1
KAD5_HUMAN	Q9Y6K8	Adenylate kinase isoenzyme 5 OS=Homo sapiens GN=AK5 PE=1 SV=2
KAIN_HUMAN	P29622	Kallistatin OS=Homo sapiens GN=SERPINA4 PE=1 SV=3
KAP0_HUMAN	P10644	cAMP-dependent protein kinase type I-alpha regulatory subunit OS=Homo sapiens GN=PRKAR1A PE=1 SV=1
KAP2_HUMAN	P13861	cAMP-dependent protein kinase type II-alpha regulatory subunit OS=Homo sapiens GN=PRKAR2A PE=1 SV=2
KAP3_HUMAN	P31323	cAMP-dependent protein kinase type II-beta regulatory subunit OS=Homo sapiens GN=PRKAR2B PE=1 SV=3
KAPCA_HUMAN	P17612	cAMP-dependent protein kinase catalytic subunit alpha OS=Homo sapiens GN=PRKACA PE=1 SV=2
KAPCB_HUMAN	P22694	cAMP-dependent protein kinase catalytic subunit beta OS=Homo sapiens GN=PRKACB PE=1 SV=2
KATL2_HUMAN	Q8IYT4	Katanin p60 ATPase-containing subunit A-like 2 OS=Homo sapiens GN=KATNAL2 PE=2 SV=3
KCC2D_HUMAN	Q13557	Calcium/calmodulin-dependent protein kinase type II subunit delta OS=Homo sapiens GN=CAMK2D PE=1 SV=3
KCD12_HUMAN	Q96CX2	BTB/POZ domain-containing protein KCTD12 OS=Homo sapiens GN=KCTD12 PE=1 SV=1
KCRB_HUMAN	P12277	Creatine kinase B-type OS=Homo sapiens GN=CKB PE=1 SV=1
KCRS_HUMAN	P17540	Creatine kinase S-type_ mitochondrial OS=Homo sapiens GN=CKMT2 PE=1 SV=2
KCRU_HUMAN	P12532	Creatine kinase U-type_ mitochondrial OS=Homo sapiens GN=CKMT1A PE=1 SV=1
KCY_HUMAN	P30085	UMP-CMP kinase OS=Homo sapiens GN=CMPK1 PE=1 SV=3
KDEL2_HUMAN	Q7Z4H8	KDEL motif-containing protein 2 OS=Homo sapiens GN=KDELC2 PE=1 SV=2
KDSR_HUMAN	Q06136	3-ketodihydrosphingosine reductase OS=Homo sapiens GN=KDSR PE=1 SV=1
KERA_HUMAN	O60938	Keratocan OS=Homo sapiens GN=KERA PE=1 SV=1
KHDR1_HUMAN	Q07666	KH domain-containing_ RNA-binding_ signal transduction-associated protein 1 OS=Homo sapiens GN=KHDRBS1 PE=1 SV=1
KHDR3_HUMAN	O75525	KH domain-containing_ RNA-binding_ signal transduction-associated protein 3 OS=Homo sapiens GN=KHDRBS3 PE=1 SV=1
KI20B_HUMAN	Q96Q89	Kinesin-like protein KIF20B OS=Homo sapiens GN=KIF20B PE=1 SV=3
KIBRA_HUMAN	Q8IX03	Protein KIBRA OS=Homo sapiens GN=WWC1 PE=1 SV=1
KIF1A_HUMAN	Q12756	Kinesin-like protein KIF1A OS=Homo sapiens GN=KIF1A PE=1 SV=2
KIF1B_HUMAN	O60333	Kinesin-like protein KIF1B OS=Homo sapiens GN=KIF1B PE=1 SV=5
KIF5A_HUMAN	Q12840	Kinesin heavy chain isoform 5A OS=Homo sapiens GN=KIF5A PE=1 SV=2
KINH_HUMAN	P33176	Kinesin-1 heavy chain OS=Homo sapiens GN=KIF5B PE=1 SV=1
KISHA_HUMAN	Q8TBQ9	Protein kish-A OS=Homo sapiens GN=TMEM167A PE=1 SV=1
KLK11_HUMAN	Q9UBX7	Kallikrein-11 OS=Homo sapiens GN=KLK11 PE=1 SV=2
KLK7_HUMAN	P49862	Kallikrein-7 OS=Homo sapiens GN=KLK7 PE=1 SV=1
KLK8_HUMAN	O60259	Kallikrein-8 OS=Homo sapiens GN=KLK8 PE=1 SV=1
KMT2B_HUMAN	Q9UMN6	Histone-lysine N-methyltransferase 2B OS=Homo sapiens GN=KMT2B PE=1 SV=1
KMT2C_HUMAN	Q8NEZ4	Histone-lysine N-methyltransferase 2C OS=Homo sapiens GN=KMT2C PE=1 SV=3
KNG1_HUMAN	P01042	Kininogen-1 OS=Homo sapiens GN=KNG1 PE=1 SV=2
KPYM_HUMAN	P14618	Pyruvate kinase PKM OS=Homo sapiens GN=PKM PE=1 SV=4
KPYR_HUMAN	P30613	Pyruvate kinase PKLR OS=Homo sapiens GN=PKLR PE=1 SV=2
KRT35_HUMAN	Q92764	Keratin_ type I cuticular Ha5 OS=Homo sapiens GN=KRT35 PE=2 SV=5
KRT36_HUMAN	O76013	Keratin_ type I cuticular Ha6 OS=Homo sapiens GN=KRT36 PE=1 SV=1
KRT37_HUMAN	O76014	Keratin_ type I cuticular Ha7 OS=Homo sapiens GN=KRT37 PE=2 SV=3
KRT38_HUMAN	O76015	Keratin_ type I cuticular Ha8 OS=Homo sapiens GN=KRT38 PE=2 SV=3
KRT84_HUMAN	Q9NSB2	Keratin_ type II cuticular Hb4 OS=Homo sapiens GN=KRT84 PE=2 SV=2
KT33B_HUMAN	Q14525	Keratin_ type I cuticular Ha3-II OS=Homo sapiens GN=KRT33B PE=2 SV=3
KTDAP_HUMAN	P60985	Keratinocyte differentiation-associated protein OS=Homo sapiens GN=KRTDAP PE=1 SV=1
KTN1_HUMAN	Q86UP2	Kinectin OS=Homo sapiens GN=KTN1 PE=1 SV=1
KV101_HUMAN	P01593	Ig kappa chain V-I region AG OS=Homo sapiens PE=1 SV=1
KV102_HUMAN	P01594	Ig kappa chain V-I region AU OS=Homo sapiens PE=1 SV=1
KV104_HUMAN	P01596	Ig kappa chain V-I region CAR OS=Homo sapiens PE=1 SV=1
KV105_HUMAN	P01597	Ig kappa chain V-I region DEE OS=Homo sapiens PE=1 SV=1
KV106_HUMAN	P01598	Ig kappa chain V-I region EU OS=Homo sapiens PE=1 SV=1
KV107_HUMAN	P01599	Ig kappa chain V-I region Gal OS=Homo sapiens PE=1 SV=1
KV108_HUMAN	P01600	Ig kappa chain V-I region Hau OS=Homo sapiens PE=1 SV=1
KV110_HUMAN	P01602	Ig kappa chain V-I region HK102 (Fragment) OS=Homo sapiens GN=IGKV1-5 PE=4 SV=1
KV113_HUMAN	P01605	Ig kappa chain V-I region Lay OS=Homo sapiens PE=1 SV=1
KV115_HUMAN	P01607	Ig kappa chain V-I region Rei OS=Homo sapiens PE=1 SV=1
KV116_HUMAN	P01608	Ig kappa chain V-I region Roy OS=Homo sapiens PE=1 SV=1
KV117_HUMAN	P01609	Ig kappa chain V-I region Scw OS=Homo sapiens PE=1 SV=1
KV118_HUMAN	P01610	Ig kappa chain V-I region WEA OS=Homo sapiens PE=1 SV=1
KV125_HUMAN	P80362	Ig kappa chain V-I region WAT OS=Homo sapiens PE=1 SV=1
KV201_HUMAN	P01614	Ig kappa chain V-II region Cum OS=Homo sapiens PE=1 SV=1
KV204_HUMAN	P01617	Ig kappa chain V-II region TEW OS=Homo sapiens PE=1 SV=1
KV205_HUMAN	P06309	Ig kappa chain V-II region GM607 (Fragment) OS=Homo sapiens PE=4 SV=1
KV206_HUMAN	P06310	Ig kappa chain V-II region RPMI 6410 OS=Homo sapiens PE=4 SV=1
KV302_HUMAN	P01620	Ig kappa chain V-III region SIE OS=Homo sapiens PE=1 SV=1
KV303_HUMAN	P01621	Ig kappa chain V-III region NG9 (Fragment) OS=Homo sapiens PE=1 SV=1
KV304_HUMAN	P01622	Ig kappa chain V-III region Ti OS=Homo sapiens PE=1 SV=1
KV305_HUMAN	P01623	Ig kappa chain V-III region WOL OS=Homo sapiens PE=1 SV=1
KV306_HUMAN	P01624	Ig kappa chain V-III region POM OS=Homo sapiens PE=1 SV=1
KV307_HUMAN	P04206	Ig kappa chain V-III region GOL OS=Homo sapiens PE=1 SV=1
KV310_HUMAN	P04434	Ig kappa chain V-III region VH (Fragment) OS=Homo sapiens PE=4 SV=1
KV312_HUMAN	P18135	Ig kappa chain V-III region HAH OS=Homo sapiens PE=2 SV=1
KV313_HUMAN	P18136	Ig kappa chain V-III region HIC OS=Homo sapiens PE=1 SV=2
KV401_HUMAN	P06312	Ig kappa chain V-IV region (Fragment) OS=Homo sapiens GN=IGKV4-1 PE=4 SV=1
KV402_HUMAN	P01625	Ig kappa chain V-IV region Len OS=Homo sapiens PE=1 SV=2
KV403_HUMAN	P06313	Ig kappa chain V-IV region JI OS=Homo sapiens PE=4 SV=1
KV404_HUMAN	P06314	Ig kappa chain V-IV region B17 OS=Homo sapiens PE=2 SV=1
LA_HUMAN	P05455	Lupus La protein OS=Homo sapiens GN=SSB PE=1 SV=2
LAC1_HUMAN	P0CG04	Ig lambda-1 chain C regions OS=Homo sapiens GN=IGLC1 PE=1 SV=1
LAC2_HUMAN	P0CG05	Ig lambda-2 chain C regions OS=Homo sapiens GN=IGLC2 PE=1 SV=1
LAC3_HUMAN	P0CG06	Ig lambda-3 chain C regions OS=Homo sapiens GN=IGLC3 PE=1 SV=1
LAC6_HUMAN	P0CF74	Ig lambda-6 chain C region OS=Homo sapiens GN=IGLC6 PE=4 SV=1
LAC7_HUMAN	A0M8Q6	Ig lambda-7 chain C region OS=Homo sapiens GN=IGLC7 PE=1 SV=2
LAMA2_HUMAN	P24043	Laminin subunit alpha-2 OS=Homo sapiens GN=LAMA2 PE=1 SV=4
LAMA4_HUMAN	Q16363	Laminin subunit alpha-4 OS=Homo sapiens GN=LAMA4 PE=1 SV=4
LAMB1_HUMAN	P07942	Laminin subunit beta-1 OS=Homo sapiens GN=LAMB1 PE=1 SV=2
LAMB2_HUMAN	P55268	Laminin subunit beta-2 OS=Homo sapiens GN=LAMB2 PE=1 SV=2
LAMC1_HUMAN	P11047	Laminin subunit gamma-1 OS=Homo sapiens GN=LAMC1 PE=1 SV=3
LAMP1_HUMAN	P11279	Lysosome-associated membrane glycoprotein 1 OS=Homo sapiens GN=LAMP1 PE=1 SV=3
LANC1_HUMAN	O43813	LanC-like protein 1 OS=Homo sapiens GN=LANCL1 PE=1 SV=1
LAP2A_HUMAN	P42166	Lamina-associated polypeptide 2_ isoform alpha OS=Homo sapiens GN=TMPO PE=1 SV=2
LAP2B_HUMAN	P42167	Lamina-associated polypeptide 2_ isoforms beta/gamma OS=Homo sapiens GN=TMPO PE=1 SV=2
LASP1_HUMAN	Q14847	LIM and SH3 domain protein 1 OS=Homo sapiens GN=LASP1 PE=1 SV=2
LBP_HUMAN	P18428	Lipopolysaccharide-binding protein OS=Homo sapiens GN=LBP PE=1 SV=3
LDH6A_HUMAN	Q6ZMR3	L-lactate dehydrogenase A-like 6A OS=Homo sapiens GN=LDHAL6A PE=2 SV=1
LDHA_HUMAN	P00338	L-lactate dehydrogenase A chain OS=Homo sapiens GN=LDHA PE=1 SV=2
LDHB_HUMAN	P07195	L-lactate dehydrogenase B chain OS=Homo sapiens GN=LDHB PE=1 SV=2
LDHC_HUMAN	P07864	L-lactate dehydrogenase C chain OS=Homo sapiens GN=LDHC PE=1 SV=4
LEG1_HUMAN	P09382	Galectin-1 OS=Homo sapiens GN=LGALS1 PE=1 SV=2
LEG3_HUMAN	P17931	Galectin-3 OS=Homo sapiens GN=LGALS3 PE=1 SV=5
LEG7_HUMAN	P47929	Galectin-7 OS=Homo sapiens GN=LGALS7 PE=1 SV=2
LEGL_HUMAN	Q3ZCW2	Galectin-related protein OS=Homo sapiens GN=LGALSL PE=1 SV=2
LG3BP_HUMAN	Q08380	Galectin-3-binding protein OS=Homo sapiens GN=LGALS3BP PE=1 SV=1
LGMN_HUMAN	Q99538	Legumain OS=Homo sapiens GN=LGMN PE=1 SV=1
LGUL_HUMAN	Q04760	Lactoylglutathione lyase OS=Homo sapiens GN=GLO1 PE=1 SV=4
LHPP_HUMAN	Q9H008	Phospholysine phosphohistidine inorganic pyrophosphate phosphatase OS=Homo sapiens GN=LHPP PE=1 SV=2
LIPS_HUMAN	Q05469	Hormone-sensitive lipase OS=Homo sapiens GN=LIPE PE=1 SV=4
LIS1_HUMAN	P43034	Platelet-activating factor acetylhydrolase IB subunit alpha OS=Homo sapiens GN=PAFAH1B1 PE=1 SV=2
LKHA4_HUMAN	P09960	Leukotriene A-4 hydrolase OS=Homo sapiens GN=LTA4H PE=1 SV=2
LMAN1_HUMAN	P49257	Protein ERGIC-53 OS=Homo sapiens GN=LMAN1 PE=1 SV=2
LMAN2_HUMAN	Q12907	Vesicular integral-membrane protein VIP36 OS=Homo sapiens GN=LMAN2 PE=1 SV=1
LMNA_HUMAN	P02545	Prelamin-A/C OS=Homo sapiens GN=LMNA PE=1 SV=1
LMNB1_HUMAN	P20700	Lamin-B1 OS=Homo sapiens GN=LMNB1 PE=1 SV=2
LMNB2_HUMAN	Q03252	Lamin-B2 OS=Homo sapiens GN=LMNB2 PE=1 SV=3
LNP_HUMAN	Q9C0E8	Protein lunapark OS=Homo sapiens GN=LNP PE=1 SV=2
LONF1_HUMAN	Q17RB8	LON peptidase N-terminal domain and RING finger protein 1 OS=Homo sapiens GN=LONRF1 PE=2 SV=2
LONM_HUMAN	P36776	Lon protease homolog_ mitochondrial OS=Homo sapiens GN=LONP1 PE=1 SV=2
LPP_HUMAN	Q93052	Lipoma-preferred partner OS=Homo sapiens GN=LPP PE=1 SV=1
LPP3_HUMAN	O14495	Lipid phosphate phosphohydrolase 3 OS=Homo sapiens GN=PPAP2B PE=1 SV=1
LPPRC_HUMAN	P42704	Leucine-rich PPR motif-containing protein_ mitochondrial OS=Homo sapiens GN=LRPPRC PE=1 SV=3
LRC47_HUMAN	Q8N1G4	Leucine-rich repeat-containing protein 47 OS=Homo sapiens GN=LRRC47 PE=1 SV=1
LRC59_HUMAN	Q96AG4	Leucine-rich repeat-containing protein 59 OS=Homo sapiens GN=LRRC59 PE=1 SV=1
LRGUK_HUMAN	Q96M69	Leucine-rich repeat and guanylate kinase domain-containing protein OS=Homo sapiens GN=LRGUK PE=2 SV=1
LRP1_HUMAN	Q07954	Prolow-density lipoprotein receptor-related protein 1 OS=Homo sapiens GN=LRP1 PE=1 SV=2
LRP2_HUMAN	P98164	Low-density lipoprotein receptor-related protein 2 OS=Homo sapiens GN=LRP2 PE=1 SV=3
LSAMP_HUMAN	Q13449	Limbic system-associated membrane protein OS=Homo sapiens GN=LSAMP PE=1 SV=2
LSM1_HUMAN	O15116	U6 snRNA-associated Sm-like protein LSm1 OS=Homo sapiens GN=LSM1 PE=1 SV=1
LSM2_HUMAN	Q9Y333	U6 snRNA-associated Sm-like protein LSm2 OS=Homo sapiens GN=LSM2 PE=1 SV=1
LSM3_HUMAN	P62310	U6 snRNA-associated Sm-like protein LSm3 OS=Homo sapiens GN=LSM3 PE=1 SV=2
LSM4_HUMAN	Q9Y4Z0	U6 snRNA-associated Sm-like protein LSm4 OS=Homo sapiens GN=LSM4 PE=1 SV=1
LSM6_HUMAN	P62312	U6 snRNA-associated Sm-like protein LSm6 OS=Homo sapiens GN=LSM6 PE=1 SV=1
LSM8_HUMAN	O95777	U6 snRNA-associated Sm-like protein LSm8 OS=Homo sapiens GN=LSM8 PE=1 SV=3
LTBP4_HUMAN	Q8N2S1	Latent-transforming growth factor beta-binding protein 4 OS=Homo sapiens GN=LTBP4 PE=1 SV=2
LTOR1_HUMAN	Q6IAA8	Ragulator complex protein LAMTOR1 OS=Homo sapiens GN=LAMTOR1 PE=1 SV=2
LTOR2_HUMAN	Q9Y2Q5	Ragulator complex protein LAMTOR2 OS=Homo sapiens GN=LAMTOR2 PE=1 SV=1
LUM_HUMAN	P51884	Lumican OS=Homo sapiens GN=LUM PE=1 SV=2
LV102_HUMAN	P01700	Ig lambda chain V-I region HA OS=Homo sapiens PE=1 SV=1
LV106_HUMAN	P04208	Ig lambda chain V-I region WAH OS=Homo sapiens PE=1 SV=1
LV301_HUMAN	P01714	Ig lambda chain V-III region SH OS=Homo sapiens PE=1 SV=1
LV302_HUMAN	P80748	Ig lambda chain V-III region LOI OS=Homo sapiens PE=1 SV=1
LV405_HUMAN	P06889	Ig lambda chain V-IV region MOL OS=Homo sapiens PE=1 SV=1
LX15B_HUMAN	O15296	Arachidonate 15-lipoxygenase B OS=Homo sapiens GN=ALOX15B PE=1 SV=3
LXN_HUMAN	Q9BS40	Latexin OS=Homo sapiens GN=LXN PE=1 SV=2
LY66C_HUMAN	O95867	Lymphocyte antigen 6 complex locus protein G6c OS=Homo sapiens GN=LY6G6C PE=1 SV=1
LYAG_HUMAN	P10253	Lysosomal alpha-glucosidase OS=Homo sapiens GN=GAA PE=1 SV=4
LYNX1_HUMAN	Q9BZG9	Ly-6/neurotoxin-like protein 1 OS=Homo sapiens GN=LYNX1 PE=1 SV=3
LYOX_HUMAN	P28300	Protein-lysine 6-oxidase OS=Homo sapiens GN=LOX PE=1 SV=2
LYPD3_HUMAN	O95274	Ly6/PLAUR domain-containing protein 3 OS=Homo sapiens GN=LYPD3 PE=1 SV=2
LYSC_HUMAN	P61626	Lysozyme C OS=Homo sapiens GN=LYZ PE=1 SV=1
LYST_HUMAN	Q99698	Lysosomal-trafficking regulator OS=Homo sapiens GN=LYST PE=1 SV=3
M2OM_HUMAN	Q02978	Mitochondrial 2-oxoglutarate/malate carrier protein OS=Homo sapiens GN=SLC25A11 PE=1 SV=3
M3K4_HUMAN	Q9Y6R4	Mitogen-activated protein kinase kinase kinase 4 OS=Homo sapiens GN=MAP3K4 PE=1 SV=2
MAAT1_HUMAN	Q7Z4T9	Protein MAATS1 OS=Homo sapiens GN=MAATS1 PE=1 SV=2
MACF1_HUMAN	Q9UPN3	Microtubule-actin cross-linking factor 1_ isoforms 1/2/3/5 OS=Homo sapiens GN=MACF1 PE=1 SV=4
MAGE1_HUMAN	Q9HCI5	Melanoma-associated antigen E1 OS=Homo sapiens GN=MAGEE1 PE=1 SV=2
MANF_HUMAN	P55145	Mesencephalic astrocyte-derived neurotrophic factor OS=Homo sapiens GN=MANF PE=1 SV=3
MAOM_HUMAN	P23368	NAD-dependent malic enzyme_ mitochondrial OS=Homo sapiens GN=ME2 PE=1 SV=1
MAP2_HUMAN	P50579	Methionine aminopeptidase 2 OS=Homo sapiens GN=METAP2 PE=1 SV=1
MAP4_HUMAN	P27816	Microtubule-associated protein 4 OS=Homo sapiens GN=MAP4 PE=1 SV=3
MARC2_HUMAN	Q969Z3	Mitochondrial amidoxime reducing component 2 OS=Homo sapiens GN=MARC2 PE=1 SV=1
MAST2_HUMAN	Q6P0Q8	Microtubule-associated serine/threonine-protein kinase 2 OS=Homo sapiens GN=MAST2 PE=1 SV=2
MAST3_HUMAN	O60307	Microtubule-associated serine/threonine-protein kinase 3 OS=Homo sapiens GN=MAST3 PE=1 SV=2
MATN2_HUMAN	O00339	Matrilin-2 OS=Homo sapiens GN=MATN2 PE=1 SV=4
MDHC_HUMAN	P40925	Malate dehydrogenase_ cytoplasmic OS=Homo sapiens GN=MDH1 PE=1 SV=4
MDHM_HUMAN	P40926	Malate dehydrogenase_ mitochondrial OS=Homo sapiens GN=MDH2 PE=1 SV=3
MDN1_HUMAN	Q9NU22	Midasin OS=Homo sapiens GN=MDN1 PE=1 SV=2
MEIOB_HUMAN	Q8N635	Meiosis-specific with OB domain-containing protein OS=Homo sapiens GN=MEIOB PE=2 SV=3
MERL_HUMAN	P35240	Merlin OS=Homo sapiens GN=NF2 PE=1 SV=1
MET7A_HUMAN	Q9H8H3	Methyltransferase-like protein 7A OS=Homo sapiens GN=METTL7A PE=1 SV=1
METK1_HUMAN	Q00266	S-adenosylmethionine synthase isoform type-1 OS=Homo sapiens GN=MAT1A PE=1 SV=2
METK2_HUMAN	P31153	S-adenosylmethionine synthase isoform type-2 OS=Homo sapiens GN=MAT2A PE=1 SV=1
MFAP2_HUMAN	P55001	Microfibrillar-associated protein 2 OS=Homo sapiens GN=MFAP2 PE=2 SV=1
MFAP4_HUMAN	P55083	Microfibril-associated glycoprotein 4 OS=Homo sapiens GN=MFAP4 PE=1 SV=2
MGLL_HUMAN	Q99685	Monoglyceride lipase OS=Homo sapiens GN=MGLL PE=1 SV=2
MGN_HUMAN	P61326	Protein mago nashi homolog OS=Homo sapiens GN=MAGOH PE=1 SV=1
MGN2_HUMAN	Q96A72	Protein mago nashi homolog 2 OS=Homo sapiens GN=MAGOHB PE=1 SV=1
MGST1_HUMAN	P10620	Microsomal glutathione S-transferase 1 OS=Homo sapiens GN=MGST1 PE=1 SV=1
MGST2_HUMAN	Q99735	Microsomal glutathione S-transferase 2 OS=Homo sapiens GN=MGST2 PE=1 SV=1
MGST3_HUMAN	O14880	Microsomal glutathione S-transferase 3 OS=Homo sapiens GN=MGST3 PE=1 SV=1
MIC19_HUMAN	Q9NX63	MICOS complex subunit MIC19 OS=Homo sapiens GN=CHCHD3 PE=1 SV=1
MIC60_HUMAN	Q16891	MICOS complex subunit MIC60 OS=Homo sapiens GN=IMMT PE=1 SV=1
MIF_HUMAN	P14174	Macrophage migration inhibitory factor OS=Homo sapiens GN=MIF PE=1 SV=4
MIME_HUMAN	P20774	Mimecan OS=Homo sapiens GN=OGN PE=1 SV=1
MK01_HUMAN	P28482	Mitogen-activated protein kinase 1 OS=Homo sapiens GN=MAPK1 PE=1 SV=3
MK03_HUMAN	P27361	Mitogen-activated protein kinase 3 OS=Homo sapiens GN=MAPK3 PE=1 SV=4
MK14_HUMAN	Q16539	Mitogen-activated protein kinase 14 OS=Homo sapiens GN=MAPK14 PE=1 SV=3
ML12A_HUMAN	P19105	Myosin regulatory light chain 12A OS=Homo sapiens GN=MYL12A PE=1 SV=2
ML12B_HUMAN	O14950	Myosin regulatory light chain 12B OS=Homo sapiens GN=MYL12B PE=1 SV=2
MLEC_HUMAN	Q14165	Malectin OS=Homo sapiens GN=MLEC PE=1 SV=1
MMP11_HUMAN	P24347	Stromelysin-3 OS=Homo sapiens GN=MMP11 PE=1 SV=3
MMSA_HUMAN	Q02252	Methylmalonate-semialdehyde dehydrogenase [acylating]_ mitochondrial OS=Homo sapiens GN=ALDH6A1 PE=1 SV=2
MOES_HUMAN	P26038	Moesin OS=Homo sapiens GN=MSN PE=1 SV=3
MOT1_HUMAN	P53985	Monocarboxylate transporter 1 OS=Homo sapiens GN=SLC16A1 PE=1 SV=3
MPCP_HUMAN	Q00325	Phosphate carrier protein_ mitochondrial OS=Homo sapiens GN=SLC25A3 PE=1 SV=2
MPI_HUMAN	P34949	Mannose-6-phosphate isomerase OS=Homo sapiens GN=MPI PE=1 SV=2
MRC1_HUMAN	P22897	Macrophage mannose receptor 1 OS=Homo sapiens GN=MRC1 PE=1 SV=1
MRC2_HUMAN	Q9UBG0	C-type mannose receptor 2 OS=Homo sapiens GN=MRC2 PE=1 SV=2
MRGRF_HUMAN	Q96AM1	Mas-related G-protein coupled receptor member F OS=Homo sapiens GN=MRGPRF PE=2 SV=1
MRO2A_HUMAN	A6NES4	Maestro heat-like repeat-containing protein family member 2A OS=Homo sapiens GN=MROH2A PE=4 SV=3
MROH1_HUMAN	Q8NDA8	Maestro heat-like repeat-containing protein family member 1 OS=Homo sapiens GN=MROH1 PE=2 SV=3
MRP2_HUMAN	Q92887	Canalicular multispecific organic anion transporter 1 OS=Homo sapiens GN=ABCC2 PE=1 SV=3
MTAP_HUMAN	Q13126	S-methyl-5'-thioadenosine phosphorylase OS=Homo sapiens GN=MTAP PE=1 SV=2
MTCH2_HUMAN	Q9Y6C9	Mitochondrial carrier homolog 2 OS=Homo sapiens GN=MTCH2 PE=1 SV=1
MTCL1_HUMAN	Q9Y4B5	Microtubule cross-linking factor 1 OS=Homo sapiens GN=MTCL1 PE=1 SV=5
MTEF2_HUMAN	Q49AM1	Transcription termination factor 2_ mitochondrial OS=Homo sapiens GN=MTERF2 PE=1 SV=2
MTMR4_HUMAN	Q9NYA4	Myotubularin-related protein 4 OS=Homo sapiens GN=MTMR4 PE=1 SV=2
MTMR6_HUMAN	Q9Y217	Myotubularin-related protein 6 OS=Homo sapiens GN=MTMR6 PE=1 SV=3
MTPN_HUMAN	P58546	Myotrophin OS=Homo sapiens GN=MTPN PE=1 SV=2
MUC18_HUMAN	P43121	Cell surface glycoprotein MUC18 OS=Homo sapiens GN=MCAM PE=1 SV=2
MUCB_HUMAN	P04220	Ig mu heavy chain disease protein OS=Homo sapiens PE=1 SV=1
MUTA_HUMAN	P22033	Methylmalonyl-CoA mutase_ mitochondrial OS=Homo sapiens GN=MUT PE=1 SV=4
MVP_HUMAN	Q14764	Major vault protein OS=Homo sapiens GN=MVP PE=1 SV=4
MYADM_HUMAN	Q96S97	Myeloid-associated differentiation marker OS=Homo sapiens GN=MYADM PE=1 SV=2
MYG1_HUMAN	Q9HB07	UPF0160 protein MYG1_ mitochondrial OS=Homo sapiens GN=C12orf10 PE=1 SV=2
MYH10_HUMAN	P35580	Myosin-10 OS=Homo sapiens GN=MYH10 PE=1 SV=3
MYH11_HUMAN	P35749	Myosin-11 OS=Homo sapiens GN=MYH11 PE=1 SV=3
MYH14_HUMAN	Q7Z406	Myosin-14 OS=Homo sapiens GN=MYH14 PE=1 SV=2
MYH15_HUMAN	Q9Y2K3	Myosin-15 OS=Homo sapiens GN=MYH15 PE=1 SV=5
MYH2_HUMAN	Q9UKX2	Myosin-2 OS=Homo sapiens GN=MYH2 PE=1 SV=1
MYH4_HUMAN	Q9Y623	Myosin-4 OS=Homo sapiens GN=MYH4 PE=1 SV=2
MYH6_HUMAN	P13533	Myosin-6 OS=Homo sapiens GN=MYH6 PE=1 SV=5
MYH7B_HUMAN	A7E2Y1	Myosin-7B OS=Homo sapiens GN=MYH7B PE=1 SV=3
MYH8_HUMAN	P13535	Myosin-8 OS=Homo sapiens GN=MYH8 PE=1 SV=3
MYH9_HUMAN	P35579	Myosin-9 OS=Homo sapiens GN=MYH9 PE=1 SV=4
MYL6_HUMAN	P60660	Myosin light polypeptide 6 OS=Homo sapiens GN=MYL6 PE=1 SV=2
MYL6B_HUMAN	P14649	Myosin light chain 6B OS=Homo sapiens GN=MYL6B PE=1 SV=1
MYL9_HUMAN	P24844	Myosin regulatory light polypeptide 9 OS=Homo sapiens GN=MYL9 PE=1 SV=4
MYLK_HUMAN	Q15746	Myosin light chain kinase_ smooth muscle OS=Homo sapiens GN=MYLK PE=1 SV=4
MYO10_HUMAN	Q9HD67	Unconventional myosin-X OS=Homo sapiens GN=MYO10 PE=1 SV=3
MYO15_HUMAN	Q9UKN7	Unconventional myosin-XV OS=Homo sapiens GN=MYO15A PE=1 SV=2
MYO1B_HUMAN	O43795	Unconventional myosin-Ib OS=Homo sapiens GN=MYO1B PE=1 SV=3
MYO1C_HUMAN	O00159	Unconventional myosin-Ic OS=Homo sapiens GN=MYO1C PE=1 SV=4
MYOF_HUMAN	Q9NZM1	Myoferlin OS=Homo sapiens GN=MYOF PE=1 SV=1
MYOME_HUMAN	Q5VU43	Myomegalin OS=Homo sapiens GN=PDE4DIP PE=1 SV=1
MYOV2_HUMAN	Q8WXC6	Myeloma-overexpressed gene 2 protein OS=Homo sapiens GN=MYEOV2 PE=2 SV=3
MYP0_HUMAN	P25189	Myelin protein P0 OS=Homo sapiens GN=MPZ PE=1 SV=1
MYP2_HUMAN	P02689	Myelin P2 protein OS=Homo sapiens GN=PMP2 PE=1 SV=3
NACA_HUMAN	Q13765	Nascent polypeptide-associated complex subunit alpha OS=Homo sapiens GN=NACA PE=1 SV=1
NACAM_HUMAN	E9PAV3	Nascent polypeptide-associated complex subunit alpha_ muscle-specific form OS=Homo sapiens GN=NACA PE=1 SV=1
NACP1_HUMAN	Q9BZK3	Putative nascent polypeptide-associated complex subunit alpha-like protein OS=Homo sapiens GN=NACAP1 PE=5 SV=1
NADC_HUMAN	Q15274	Nicotinate-nucleotide pyrophosphorylase [carboxylating] OS=Homo sapiens GN=QPRT PE=1 SV=3
NAGAB_HUMAN	P17050	Alpha-N-acetylgalactosaminidase OS=Homo sapiens GN=NAGA PE=1 SV=2
NAGK_HUMAN	Q9UJ70	N-acetyl-D-glucosamine kinase OS=Homo sapiens GN=NAGK PE=1 SV=4
NALP8_HUMAN	Q86W28	NACHT_ LRR and PYD domains-containing protein 8 OS=Homo sapiens GN=NLRP8 PE=2 SV=2
NB5R1_HUMAN	Q9UHQ9	NADH-cytochrome b5 reductase 1 OS=Homo sapiens GN=CYB5R1 PE=1 SV=1
NB5R2_HUMAN	Q6BCY4	NADH-cytochrome b5 reductase 2 OS=Homo sapiens GN=CYB5R2 PE=1 SV=1
NB5R3_HUMAN	P00387	NADH-cytochrome b5 reductase 3 OS=Homo sapiens GN=CYB5R3 PE=1 SV=3
NCALD_HUMAN	P61601	Neurocalcin-delta OS=Homo sapiens GN=NCALD PE=2 SV=2
NCK1_HUMAN	P16333	Cytoplasmic protein NCK1 OS=Homo sapiens GN=NCK1 PE=1 SV=1
NCKP1_HUMAN	Q9Y2A7	Nck-associated protein 1 OS=Homo sapiens GN=NCKAP1 PE=1 SV=1
NDK3_HUMAN	Q13232	Nucleoside diphosphate kinase 3 OS=Homo sapiens GN=NME3 PE=1 SV=2
NDK8_HUMAN	O60361	Putative nucleoside diphosphate kinase OS=Homo sapiens GN=NME2P1 PE=5 SV=1
NDKA_HUMAN	P15531	Nucleoside diphosphate kinase A OS=Homo sapiens GN=NME1 PE=1 SV=1
NDKB_HUMAN	P22392	Nucleoside diphosphate kinase B OS=Homo sapiens GN=NME2 PE=1 SV=1
NDRG1_HUMAN	Q92597	Protein NDRG1 OS=Homo sapiens GN=NDRG1 PE=1 SV=1
NDRG2_HUMAN	Q9UN36	Protein NDRG2 OS=Homo sapiens GN=NDRG2 PE=1 SV=2
NDUA2_HUMAN	O43678	NADH dehydrogenase [ubiquinone] 1 alpha subcomplex subunit 2 OS=Homo sapiens GN=NDUFA2 PE=1 SV=3
NDUA3_HUMAN	O95167	NADH dehydrogenase [ubiquinone] 1 alpha subcomplex subunit 3 OS=Homo sapiens GN=NDUFA3 PE=1 SV=1
NDUA4_HUMAN	O00483	Cytochrome c oxidase subunit NDUFA4 OS=Homo sapiens GN=NDUFA4 PE=1 SV=1
NDUA5_HUMAN	Q16718	NADH dehydrogenase [ubiquinone] 1 alpha subcomplex subunit 5 OS=Homo sapiens GN=NDUFA5 PE=1 SV=3
NDUA6_HUMAN	P56556	NADH dehydrogenase [ubiquinone] 1 alpha subcomplex subunit 6 OS=Homo sapiens GN=NDUFA6 PE=1 SV=3
NDUA8_HUMAN	P51970	NADH dehydrogenase [ubiquinone] 1 alpha subcomplex subunit 8 OS=Homo sapiens GN=NDUFA8 PE=1 SV=3
NDUA9_HUMAN	Q16795	NADH dehydrogenase [ubiquinone] 1 alpha subcomplex subunit 9_ mitochondrial OS=Homo sapiens GN=NDUFA9 PE=1 SV=2
NDUAA_HUMAN	O95299	NADH dehydrogenase [ubiquinone] 1 alpha subcomplex subunit 10_ mitochondrial OS=Homo sapiens GN=NDUFA10 PE=1 SV=1
NDUAB_HUMAN	Q86Y39	NADH dehydrogenase [ubiquinone] 1 alpha subcomplex subunit 11 OS=Homo sapiens GN=NDUFA11 PE=1 SV=3
NDUAC_HUMAN	Q9UI09	NADH dehydrogenase [ubiquinone] 1 alpha subcomplex subunit 12 OS=Homo sapiens GN=NDUFA12 PE=1 SV=1
NDUAD_HUMAN	Q9P0J0	NADH dehydrogenase [ubiquinone] 1 alpha subcomplex subunit 13 OS=Homo sapiens GN=NDUFA13 PE=1 SV=3
NDUB1_HUMAN	O75438	NADH dehydrogenase [ubiquinone] 1 beta subcomplex subunit 1 OS=Homo sapiens GN=NDUFB1 PE=1 SV=1
NDUB4_HUMAN	O95168	NADH dehydrogenase [ubiquinone] 1 beta subcomplex subunit 4 OS=Homo sapiens GN=NDUFB4 PE=1 SV=3
NDUB5_HUMAN	O43674	NADH dehydrogenase [ubiquinone] 1 beta subcomplex subunit 5_ mitochondrial OS=Homo sapiens GN=NDUFB5 PE=1 SV=1
NDUB7_HUMAN	P17568	NADH dehydrogenase [ubiquinone] 1 beta subcomplex subunit 7 OS=Homo sapiens GN=NDUFB7 PE=1 SV=4
NDUB8_HUMAN	O95169	NADH dehydrogenase [ubiquinone] 1 beta subcomplex subunit 8_ mitochondrial OS=Homo sapiens GN=NDUFB8 PE=1 SV=1
NDUB9_HUMAN	Q9Y6M9	NADH dehydrogenase [ubiquinone] 1 beta subcomplex subunit 9 OS=Homo sapiens GN=NDUFB9 PE=1 SV=3
NDUBA_HUMAN	O96000	NADH dehydrogenase [ubiquinone] 1 beta subcomplex subunit 10 OS=Homo sapiens GN=NDUFB10 PE=1 SV=3
NDUBB_HUMAN	Q9NX14	NADH dehydrogenase [ubiquinone] 1 beta subcomplex subunit 11_ mitochondrial OS=Homo sapiens GN=NDUFB11 PE=1 SV=1
NDUC2_HUMAN	O95298	NADH dehydrogenase [ubiquinone] 1 subunit C2 OS=Homo sapiens GN=NDUFC2 PE=1 SV=1
NDUS1_HUMAN	P28331	NADH-ubiquinone oxidoreductase 75 kDa subunit_ mitochondrial OS=Homo sapiens GN=NDUFS1 PE=1 SV=3
NDUS2_HUMAN	O75306	NADH dehydrogenase [ubiquinone] iron-sulfur protein 2_ mitochondrial OS=Homo sapiens GN=NDUFS2 PE=1 SV=2
NDUS3_HUMAN	O75489	NADH dehydrogenase [ubiquinone] iron-sulfur protein 3_ mitochondrial OS=Homo sapiens GN=NDUFS3 PE=1 SV=1
NDUS4_HUMAN	O43181	NADH dehydrogenase [ubiquinone] iron-sulfur protein 4_ mitochondrial OS=Homo sapiens GN=NDUFS4 PE=1 SV=1
NDUS5_HUMAN	O43920	NADH dehydrogenase [ubiquinone] iron-sulfur protein 5 OS=Homo sapiens GN=NDUFS5 PE=1 SV=3
NDUS6_HUMAN	O75380	NADH dehydrogenase [ubiquinone] iron-sulfur protein 6_ mitochondrial OS=Homo sapiens GN=NDUFS6 PE=1 SV=1
NDUS7_HUMAN	O75251	NADH dehydrogenase [ubiquinone] iron-sulfur protein 7_ mitochondrial OS=Homo sapiens GN=NDUFS7 PE=1 SV=3
NDUS8_HUMAN	O00217	NADH dehydrogenase [ubiquinone] iron-sulfur protein 8_ mitochondrial OS=Homo sapiens GN=NDUFS8 PE=1 SV=1
NDUV1_HUMAN	P49821	NADH dehydrogenase [ubiquinone] flavoprotein 1_ mitochondrial OS=Homo sapiens GN=NDUFV1 PE=1 SV=4
NDUV2_HUMAN	P19404	NADH dehydrogenase [ubiquinone] flavoprotein 2_ mitochondrial OS=Homo sapiens GN=NDUFV2 PE=1 SV=2
NENF_HUMAN	Q9UMX5	Neudesin OS=Homo sapiens GN=NENF PE=1 SV=1
NEUA_HUMAN	Q8NFW8	N-acylneuraminate cytidylyltransferase OS=Homo sapiens GN=CMAS PE=1 SV=2
NEUL_HUMAN	Q9BYT8	Neurolysin_ mitochondrial OS=Homo sapiens GN=NLN PE=1 SV=1
NFH_HUMAN	P12036	Neurofilament heavy polypeptide OS=Homo sapiens GN=NEFH PE=1 SV=4
NFL_HUMAN	P07196	Neurofilament light polypeptide OS=Homo sapiens GN=NEFL PE=1 SV=3
NFM_HUMAN	P07197	Neurofilament medium polypeptide OS=Homo sapiens GN=NEFM PE=1 SV=3
NGRN_HUMAN	Q9NPE2	Neugrin OS=Homo sapiens GN=NGRN PE=1 SV=2
NIBAN_HUMAN	Q9BZQ8	Protein Niban OS=Homo sapiens GN=FAM129A PE=1 SV=1
NIBL1_HUMAN	Q96TA1	Niban-like protein 1 OS=Homo sapiens GN=FAM129B PE=1 SV=3
NID1_HUMAN	P14543	Nidogen-1 OS=Homo sapiens GN=NID1 PE=1 SV=3
NIN_HUMAN	Q8N4C6	Ninein OS=Homo sapiens GN=NIN PE=1 SV=4
NIPS1_HUMAN	Q9BPW8	Protein NipSnap homolog 1 OS=Homo sapiens GN=NIPSNAP1 PE=1 SV=1
NIPS2_HUMAN	O75323	Protein NipSnap homolog 2 OS=Homo sapiens GN=GBAS PE=1 SV=1
NIT2_HUMAN	Q9NQR4	Omega-amidase NIT2 OS=Homo sapiens GN=NIT2 PE=1 SV=1
NLTP_HUMAN	P22307	Non-specific lipid-transfer protein OS=Homo sapiens GN=SCP2 PE=1 SV=2
NNRD_HUMAN	Q8IW45	ATP-dependent (S)-NAD(P)H-hydrate dehydratase OS=Homo sapiens GN=CARKD PE=1 SV=1
NNRE_HUMAN	Q8NCW5	NAD(P)H-hydrate epimerase OS=Homo sapiens GN=APOA1BP PE=1 SV=2
NNTM_HUMAN	Q13423	NAD(P) transhydrogenase_ mitochondrial OS=Homo sapiens GN=NNT PE=1 SV=3
NOMO1_HUMAN	Q15155	Nodal modulator 1 OS=Homo sapiens GN=NOMO1 PE=1 SV=5
NOMO2_HUMAN	Q5JPE7	Nodal modulator 2 OS=Homo sapiens GN=NOMO2 PE=1 SV=1
NOMO3_HUMAN	P69849	Nodal modulator 3 OS=Homo sapiens GN=NOMO3 PE=2 SV=2
NONO_HUMAN	Q15233	Non-POU domain-containing octamer-binding protein OS=Homo sapiens GN=NONO PE=1 SV=4
NOP56_HUMAN	O00567	Nucleolar protein 56 OS=Homo sapiens GN=NOP56 PE=1 SV=4
NOP58_HUMAN	Q9Y2X3	Nucleolar protein 58 OS=Homo sapiens GN=NOP58 PE=1 SV=1
NP1L1_HUMAN	P55209	Nucleosome assembly protein 1-like 1 OS=Homo sapiens GN=NAP1L1 PE=1 SV=1
NP1L4_HUMAN	Q99733	Nucleosome assembly protein 1-like 4 OS=Homo sapiens GN=NAP1L4 PE=1 SV=1
NPC2_HUMAN	P61916	Epididymal secretory protein E1 OS=Homo sapiens GN=NPC2 PE=1 SV=1
NPM_HUMAN	P06748	Nucleophosmin OS=Homo sapiens GN=NPM1 PE=1 SV=2
NPS3A_HUMAN	Q9UFN0	Protein NipSnap homolog 3A OS=Homo sapiens GN=NIPSNAP3A PE=1 SV=2
NQO2_HUMAN	P16083	Ribosyldihydronicotinamide dehydrogenase [quinone] OS=Homo sapiens GN=NQO2 PE=1 SV=5
NRP1_HUMAN	O14786	Neuropilin-1 OS=Homo sapiens GN=NRP1 PE=1 SV=3
NRX2A_HUMAN	Q9P2S2	Neurexin-2 OS=Homo sapiens GN=NRXN2 PE=2 SV=1
NRX3A_HUMAN	Q9Y4C0	Neurexin-3 OS=Homo sapiens GN=NRXN3 PE=1 SV=4
NSF1C_HUMAN	Q9UNZ2	NSFL1 cofactor p47 OS=Homo sapiens GN=NSFL1C PE=1 SV=2
NT5C_HUMAN	Q8TCD5	5'(3')-deoxyribonucleotidase_ cytosolic type OS=Homo sapiens GN=NT5C PE=1 SV=2
NTF2_HUMAN	P61970	Nuclear transport factor 2 OS=Homo sapiens GN=NUTF2 PE=1 SV=1
NU188_HUMAN	Q5SRE5	Nucleoporin NUP188 homolog OS=Homo sapiens GN=NUP188 PE=1 SV=1
NU3M_HUMAN	P03897	NADH-ubiquinone oxidoreductase chain 3 OS=Homo sapiens GN=MT-ND3 PE=1 SV=1
NU5M_HUMAN	P03915	NADH-ubiquinone oxidoreductase chain 5 OS=Homo sapiens GN=MT-ND5 PE=1 SV=2
NUCB1_HUMAN	Q02818	Nucleobindin-1 OS=Homo sapiens GN=NUCB1 PE=1 SV=4
NUCB2_HUMAN	P80303	Nucleobindin-2 OS=Homo sapiens GN=NUCB2 PE=1 SV=2
NUCL_HUMAN	P19338	Nucleolin OS=Homo sapiens GN=NCL PE=1 SV=3
NUDC_HUMAN	Q9Y266	Nuclear migration protein nudC OS=Homo sapiens GN=NUDC PE=1 SV=1
NUDT5_HUMAN	Q9UKK9	ADP-sugar pyrophosphatase OS=Homo sapiens GN=NUDT5 PE=1 SV=1
NUMA1_HUMAN	Q14980	Nuclear mitotic apparatus protein 1 OS=Homo sapiens GN=NUMA1 PE=1 SV=2
NWD1_HUMAN	Q149M9	NACHT and WD repeat domain-containing protein 1 OS=Homo sapiens GN=NWD1 PE=2 SV=3
OAT_HUMAN	P04181	Ornithine aminotransferase_ mitochondrial OS=Homo sapiens GN=OAT PE=1 SV=1
OBSCN_HUMAN	Q5VST9	Obscurin OS=Homo sapiens GN=OBSCN PE=1 SV=3
ODO1_HUMAN	Q02218	2-oxoglutarate dehydrogenase_ mitochondrial OS=Homo sapiens GN=OGDH PE=1 SV=3
ODO2_HUMAN	P36957	Dihydrolipoyllysine-residue succinyltransferase component of 2-oxoglutarate dehydrogenase complex_ mitochondrial OS=Homo sapiens GN=DLST PE=1 SV=4
ODP2_HUMAN	P10515	Dihydrolipoyllysine-residue acetyltransferase component of pyruvate dehydrogenase complex_ mitochondrial OS=Homo sapiens GN=DLAT PE=1 SV=3
ODPA_HUMAN	P08559	Pyruvate dehydrogenase E1 component subunit alpha_ somatic form_ mitochondrial OS=Homo sapiens GN=PDHA1 PE=1 SV=3
ODPAT_HUMAN	P29803	Pyruvate dehydrogenase E1 component subunit alpha_ testis-specific form_ mitochondrial OS=Homo sapiens GN=PDHA2 PE=1 SV=1
ODPB_HUMAN	P11177	Pyruvate dehydrogenase E1 component subunit beta_ mitochondrial OS=Homo sapiens GN=PDHB PE=1 SV=3
OFUT1_HUMAN	Q9H488	GDP-fucose protein O-fucosyltransferase 1 OS=Homo sapiens GN=POFUT1 PE=1 SV=1
OGDHL_HUMAN	Q9ULD0	2-oxoglutarate dehydrogenase-like_ mitochondrial OS=Homo sapiens GN=OGDHL PE=1 SV=3
OLA1_HUMAN	Q9NTK5	Obg-like ATPase 1 OS=Homo sapiens GN=OLA1 PE=1 SV=2
OLFL1_HUMAN	Q6UWY5	Olfactomedin-like protein 1 OS=Homo sapiens GN=OLFML1 PE=1 SV=2
OLFL3_HUMAN	Q9NRN5	Olfactomedin-like protein 3 OS=Homo sapiens GN=OLFML3 PE=2 SV=1
OPA1_HUMAN	O60313	Dynamin-like 120 kDa protein_ mitochondrial OS=Homo sapiens GN=OPA1 PE=1 SV=3
ORN_HUMAN	Q9Y3B8	Oligoribonuclease_ mitochondrial OS=Homo sapiens GN=REXO2 PE=1 SV=3
OSBP1_HUMAN	P22059	Oxysterol-binding protein 1 OS=Homo sapiens GN=OSBP PE=1 SV=1
OST48_HUMAN	P39656	Dolichyl-diphosphooligosaccharide--protein glycosyltransferase 48 kDa subunit OS=Homo sapiens GN=DDOST PE=1 SV=4
OXSR1_HUMAN	O95747	Serine/threonine-protein kinase OSR1 OS=Homo sapiens GN=OXSR1 PE=1 SV=1
P3H1_HUMAN	Q32P28	Prolyl 3-hydroxylase 1 OS=Homo sapiens GN=LEPRE1 PE=1 SV=2
P4HA1_HUMAN	P13674	Prolyl 4-hydroxylase subunit alpha-1 OS=Homo sapiens GN=P4HA1 PE=1 SV=2
P4HA2_HUMAN	O15460	Prolyl 4-hydroxylase subunit alpha-2 OS=Homo sapiens GN=P4HA2 PE=1 SV=1
P5CS_HUMAN	P54886	Delta-1-pyrroline-5-carboxylate synthase OS=Homo sapiens GN=ALDH18A1 PE=1 SV=2
PA1B2_HUMAN	P68402	Platelet-activating factor acetylhydrolase IB subunit beta OS=Homo sapiens GN=PAFAH1B2 PE=1 SV=1
PA1B3_HUMAN	Q15102	Platelet-activating factor acetylhydrolase IB subunit gamma OS=Homo sapiens GN=PAFAH1B3 PE=1 SV=1
PA2G4_HUMAN	Q9UQ80	Proliferation-associated protein 2G4 OS=Homo sapiens GN=PA2G4 PE=1 SV=3
PABP1_HUMAN	P11940	Polyadenylate-binding protein 1 OS=Homo sapiens GN=PABPC1 PE=1 SV=2
PABP3_HUMAN	Q9H361	Polyadenylate-binding protein 3 OS=Homo sapiens GN=PABPC3 PE=1 SV=2
PABP4_HUMAN	Q13310	Polyadenylate-binding protein 4 OS=Homo sapiens GN=PABPC4 PE=1 SV=1
PADI2_HUMAN	Q9Y2J8	Protein-arginine deiminase type-2 OS=Homo sapiens GN=PADI2 PE=1 SV=2
PAI2_HUMAN	P05120	Plasminogen activator inhibitor 2 OS=Homo sapiens GN=SERPINB2 PE=1 SV=2
PAIRB_HUMAN	Q8NC51	Plasminogen activator inhibitor 1 RNA-binding protein OS=Homo sapiens GN=SERBP1 PE=1 SV=2
PAK2_HUMAN	Q13177	Serine/threonine-protein kinase PAK 2 OS=Homo sapiens GN=PAK2 PE=1 SV=3
PAL4A_HUMAN	Q9Y536	Peptidyl-prolyl cis-trans isomerase A-like 4A/B/C OS=Homo sapiens GN=PPIAL4A PE=2 SV=1
PAL4D_HUMAN	F5H284	Peptidyl-prolyl cis-trans isomerase A-like 4D OS=Homo sapiens GN=PPIAL4D PE=3 SV=1
PAL4G_HUMAN	A2BFH1	Peptidyl-prolyl cis-trans isomerase A-like 4G OS=Homo sapiens GN=PPIAL4G PE=2 SV=1
PANK4_HUMAN	Q9NVE7	Pantothenate kinase 4 OS=Homo sapiens GN=PANK4 PE=1 SV=1
PAPOA_HUMAN	P51003	Poly(A) polymerase alpha OS=Homo sapiens GN=PAPOLA PE=1 SV=4
PARG_HUMAN	Q86W56	Poly(ADP-ribose) glycohydrolase OS=Homo sapiens GN=PARG PE=1 SV=1
PARK7_HUMAN	Q99497	Protein DJ-1 OS=Homo sapiens GN=PARK7 PE=1 SV=2
PARVA_HUMAN	Q9NVD7	Alpha-parvin OS=Homo sapiens GN=PARVA PE=1 SV=1
PARVB_HUMAN	Q9HBI1	Beta-parvin OS=Homo sapiens GN=PARVB PE=1 SV=1
PBDC1_HUMAN	Q9BVG4	Protein PBDC1 OS=Homo sapiens GN=PBDC1 PE=1 SV=1
PCBP1_HUMAN	Q15365	Poly(rC)-binding protein 1 OS=Homo sapiens GN=PCBP1 PE=1 SV=2
PCBP2_HUMAN	Q15366	Poly(rC)-binding protein 2 OS=Homo sapiens GN=PCBP2 PE=1 SV=1
PCBP3_HUMAN	P57721	Poly(rC)-binding protein 3 OS=Homo sapiens GN=PCBP3 PE=2 SV=2
PCBP4_HUMAN	P57723	Poly(rC)-binding protein 4 OS=Homo sapiens GN=PCBP4 PE=2 SV=1
PCCA_HUMAN	P05165	Propionyl-CoA carboxylase alpha chain_ mitochondrial OS=Homo sapiens GN=PCCA PE=1 SV=4
PCKGM_HUMAN	Q16822	Phosphoenolpyruvate carboxykinase [GTP]_ mitochondrial OS=Homo sapiens GN=PCK2 PE=1 SV=3
PCNA_HUMAN	P12004	Proliferating cell nuclear antigen OS=Homo sapiens GN=PCNA PE=1 SV=1
PCNT_HUMAN	O95613	Pericentrin OS=Homo sapiens GN=PCNT PE=1 SV=4
PCOC1_HUMAN	Q15113	Procollagen C-endopeptidase enhancer 1 OS=Homo sapiens GN=PCOLCE PE=1 SV=2
PCP_HUMAN	P42785	Lysosomal Pro-X carboxypeptidase OS=Homo sapiens GN=PRCP PE=1 SV=1
PCYOX_HUMAN	Q9UHG3	Prenylcysteine oxidase 1 OS=Homo sapiens GN=PCYOX1 PE=1 SV=3
PDC10_HUMAN	Q9BUL8	Programmed cell death protein 10 OS=Homo sapiens GN=PDCD10 PE=1 SV=1
PDC6I_HUMAN	Q8WUM4	Programmed cell death 6-interacting protein OS=Homo sapiens GN=PDCD6IP PE=1 SV=1
PDCD4_HUMAN	Q53EL6	Programmed cell death protein 4 OS=Homo sapiens GN=PDCD4 PE=1 SV=2
PDCD6_HUMAN	O75340	Programmed cell death protein 6 OS=Homo sapiens GN=PDCD6 PE=1 SV=1
PDE6D_HUMAN	O43924	Retinal rod rhodopsin-sensitive cGMP 3'_5'-cyclic phosphodiesterase subunit delta OS=Homo sapiens GN=PDE6D PE=1 SV=1
PDIA1_HUMAN	P07237	Protein disulfide-isomerase OS=Homo sapiens GN=P4HB PE=1 SV=3
PDIA3_HUMAN	P30101	Protein disulfide-isomerase A3 OS=Homo sapiens GN=PDIA3 PE=1 SV=4
PDIA4_HUMAN	P13667	Protein disulfide-isomerase A4 OS=Homo sapiens GN=PDIA4 PE=1 SV=2
PDIA5_HUMAN	Q14554	Protein disulfide-isomerase A5 OS=Homo sapiens GN=PDIA5 PE=1 SV=1
PDIA6_HUMAN	Q15084	Protein disulfide-isomerase A6 OS=Homo sapiens GN=PDIA6 PE=1 SV=1
PDLI1_HUMAN	O00151	PDZ and LIM domain protein 1 OS=Homo sapiens GN=PDLIM1 PE=1 SV=4
PDLI2_HUMAN	Q96JY6	PDZ and LIM domain protein 2 OS=Homo sapiens GN=PDLIM2 PE=1 SV=1
PDXK_HUMAN	O00764	Pyridoxal kinase OS=Homo sapiens GN=PDXK PE=1 SV=1
PEBP1_HUMAN	P30086	Phosphatidylethanolamine-binding protein 1 OS=Homo sapiens GN=PEBP1 PE=1 SV=3
PECA1_HUMAN	P16284	Platelet endothelial cell adhesion molecule OS=Homo sapiens GN=PECAM1 PE=1 SV=1
PEDF_HUMAN	P36955	Pigment epithelium-derived factor OS=Homo sapiens GN=SERPINF1 PE=1 SV=4
PEPD_HUMAN	P12955	Xaa-Pro dipeptidase OS=Homo sapiens GN=PEPD PE=1 SV=3
PEPL_HUMAN	O60437	Periplakin OS=Homo sapiens GN=PPL PE=1 SV=4
PERI_HUMAN	P41219	Peripherin OS=Homo sapiens GN=PRPH PE=1 SV=2
PERP_HUMAN	Q96FX8	p53 apoptosis effector related to PMP-22 OS=Homo sapiens GN=PERP PE=2 SV=1
PFD2_HUMAN	Q9UHV9	Prefoldin subunit 2 OS=Homo sapiens GN=PFDN2 PE=1 SV=1
PFD3_HUMAN	P61758	Prefoldin subunit 3 OS=Homo sapiens GN=VBP1 PE=1 SV=3
PFD4_HUMAN	Q9NQP4	Prefoldin subunit 4 OS=Homo sapiens GN=PFDN4 PE=1 SV=1
PFD5_HUMAN	Q99471	Prefoldin subunit 5 OS=Homo sapiens GN=PFDN5 PE=1 SV=2
PFD6_HUMAN	O15212	Prefoldin subunit 6 OS=Homo sapiens GN=PFDN6 PE=1 SV=1
PFKAL_HUMAN	P17858	ATP-dependent 6-phosphofructokinase_ liver type OS=Homo sapiens GN=PFKL PE=1 SV=6
PFKAM_HUMAN	P08237	ATP-dependent 6-phosphofructokinase_ muscle type OS=Homo sapiens GN=PFKM PE=1 SV=2
PFKAP_HUMAN	Q01813	ATP-dependent 6-phosphofructokinase_ platelet type OS=Homo sapiens GN=PFKP PE=1 SV=2
PGAM1_HUMAN	P18669	Phosphoglycerate mutase 1 OS=Homo sapiens GN=PGAM1 PE=1 SV=2
PGAM2_HUMAN	P15259	Phosphoglycerate mutase 2 OS=Homo sapiens GN=PGAM2 PE=1 SV=3
PGAM4_HUMAN	Q8N0Y7	Probable phosphoglycerate mutase 4 OS=Homo sapiens GN=PGAM4 PE=2 SV=1
PGBM_HUMAN	P98160	Basement membrane-specific heparan sulfate proteoglycan core protein OS=Homo sapiens GN=HSPG2 PE=1 SV=4
PGK1_HUMAN	P00558	Phosphoglycerate kinase 1 OS=Homo sapiens GN=PGK1 PE=1 SV=3
PGK2_HUMAN	P07205	Phosphoglycerate kinase 2 OS=Homo sapiens GN=PGK2 PE=1 SV=3
PGM1_HUMAN	P36871	Phosphoglucomutase-1 OS=Homo sapiens GN=PGM1 PE=1 SV=3
PGM2_HUMAN	Q96G03	Phosphoglucomutase-2 OS=Homo sapiens GN=PGM2 PE=1 SV=4
PGRC1_HUMAN	O00264	Membrane-associated progesterone receptor component 1 OS=Homo sapiens GN=PGRMC1 PE=1 SV=3
PGRC2_HUMAN	O15173	Membrane-associated progesterone receptor component 2 OS=Homo sapiens GN=PGRMC2 PE=1 SV=1
PGRP2_HUMAN	Q96PD5	N-acetylmuramoyl-L-alanine amidase OS=Homo sapiens GN=PGLYRP2 PE=1 SV=1
PGS1_HUMAN	P21810	Biglycan OS=Homo sapiens GN=BGN PE=1 SV=2
PGS2_HUMAN	P07585	Decorin OS=Homo sapiens GN=DCN PE=1 SV=1
PHB_HUMAN	P35232	Prohibitin OS=Homo sapiens GN=PHB PE=1 SV=1
PHB2_HUMAN	Q99623	Prohibitin-2 OS=Homo sapiens GN=PHB2 PE=1 SV=2
PHP14_HUMAN	Q9NRX4	14 kDa phosphohistidine phosphatase OS=Homo sapiens GN=PHPT1 PE=1 SV=1
PHS_HUMAN	P61457	Pterin-4-alpha-carbinolamine dehydratase OS=Homo sapiens GN=PCBD1 PE=1 SV=2
PI16_HUMAN	Q6UXB8	Peptidase inhibitor 16 OS=Homo sapiens GN=PI16 PE=1 SV=1
PIAS3_HUMAN	Q9Y6X2	E3 SUMO-protein ligase PIAS3 OS=Homo sapiens GN=PIAS3 PE=1 SV=2
PICAL_HUMAN	Q13492	Phosphatidylinositol-binding clathrin assembly protein OS=Homo sapiens GN=PICALM PE=1 SV=2
PIMT_HUMAN	P22061	Protein-L-isoaspartate(D-aspartate) O-methyltransferase OS=Homo sapiens GN=PCMT1 PE=1 SV=4
PIP_HUMAN	P12273	Prolactin-inducible protein OS=Homo sapiens GN=PIP PE=1 SV=1
PIPNA_HUMAN	Q00169	Phosphatidylinositol transfer protein alpha isoform OS=Homo sapiens GN=PITPNA PE=1 SV=2
PIPNB_HUMAN	P48739	Phosphatidylinositol transfer protein beta isoform OS=Homo sapiens GN=PITPNB PE=1 SV=2
PIT1_HUMAN	P28069	Pituitary-specific positive transcription factor 1 OS=Homo sapiens GN=POU1F1 PE=1 SV=1
PITH1_HUMAN	Q9GZP4	PITH domain-containing protein 1 OS=Homo sapiens GN=PITHD1 PE=1 SV=1
PITM2_HUMAN	Q9BZ72	Membrane-associated phosphatidylinositol transfer protein 2 OS=Homo sapiens GN=PITPNM2 PE=1 SV=1
PKD1_HUMAN	P98161	Polycystin-1 OS=Homo sapiens GN=PKD1 PE=1 SV=3
PKHG3_HUMAN	A1L390	Pleckstrin homology domain-containing family G member 3 OS=Homo sapiens GN=PLEKHG3 PE=1 SV=1
PLAK_HUMAN	P14923	Junction plakoglobin OS=Homo sapiens GN=JUP PE=1 SV=3
PLBL1_HUMAN	Q6P4A8	Phospholipase B-like 1 OS=Homo sapiens GN=PLBD1 PE=1 SV=2
PLCB1_HUMAN	Q9NQ66	1-phosphatidylinositol 4_5-bisphosphate phosphodiesterase beta-1 OS=Homo sapiens GN=PLCB1 PE=1 SV=1
PLCD1_HUMAN	P51178	1-phosphatidylinositol 4_5-bisphosphate phosphodiesterase delta-1 OS=Homo sapiens GN=PLCD1 PE=1 SV=2
PLEC_HUMAN	Q15149	Plectin OS=Homo sapiens GN=PLEC PE=1 SV=3
PLIN1_HUMAN	O60240	Perilipin-1 OS=Homo sapiens GN=PLIN1 PE=1 SV=2
PLIN3_HUMAN	O60664	Perilipin-3 OS=Homo sapiens GN=PLIN3 PE=1 SV=3
PLMN_HUMAN	P00747	Plasminogen OS=Homo sapiens GN=PLG PE=1 SV=2
PLOD1_HUMAN	Q02809	Procollagen-lysine_2-oxoglutarate 5-dioxygenase 1 OS=Homo sapiens GN=PLOD1 PE=1 SV=2
PLP2_HUMAN	Q04941	Proteolipid protein 2 OS=Homo sapiens GN=PLP2 PE=1 SV=1
PLSI_HUMAN	Q14651	Plastin-1 OS=Homo sapiens GN=PLS1 PE=1 SV=2
PLSL_HUMAN	P13796	Plastin-2 OS=Homo sapiens GN=LCP1 PE=1 SV=6
PLST_HUMAN	P13797	Plastin-3 OS=Homo sapiens GN=PLS3 PE=1 SV=4
PLXA3_HUMAN	P51805	Plexin-A3 OS=Homo sapiens GN=PLXNA3 PE=1 SV=2
PLXA4_HUMAN	Q9HCM2	Plexin-A4 OS=Homo sapiens GN=PLXNA4 PE=1 SV=4
PLXB2_HUMAN	O15031	Plexin-B2 OS=Homo sapiens GN=PLXNB2 PE=1 SV=3
PMGE_HUMAN	P07738	Bisphosphoglycerate mutase OS=Homo sapiens GN=BPGM PE=1 SV=2
PNPH_HUMAN	P00491	Purine nucleoside phosphorylase OS=Homo sapiens GN=PNP PE=1 SV=2
PON1_HUMAN	P27169	Serum paraoxonase/arylesterase 1 OS=Homo sapiens GN=PON1 PE=1 SV=3
POSTN_HUMAN	Q15063	Periostin OS=Homo sapiens GN=POSTN PE=1 SV=2
POTEE_HUMAN	Q6S8J3	POTE ankyrin domain family member E OS=Homo sapiens GN=POTEE PE=1 SV=3
POTEF_HUMAN	A5A3E0	POTE ankyrin domain family member F OS=Homo sapiens GN=POTEF PE=1 SV=2
PP1A_HUMAN	P62136	Serine/threonine-protein phosphatase PP1-alpha catalytic subunit OS=Homo sapiens GN=PPP1CA PE=1 SV=1
PP1B_HUMAN	P62140	Serine/threonine-protein phosphatase PP1-beta catalytic subunit OS=Homo sapiens GN=PPP1CB PE=1 SV=3
PP1G_HUMAN	P36873	Serine/threonine-protein phosphatase PP1-gamma catalytic subunit OS=Homo sapiens GN=PPP1CC PE=1 SV=1
PP1R7_HUMAN	Q15435	Protein phosphatase 1 regulatory subunit 7 OS=Homo sapiens GN=PPP1R7 PE=1 SV=1
PP2AA_HUMAN	P67775	Serine/threonine-protein phosphatase 2A catalytic subunit alpha isoform OS=Homo sapiens GN=PPP2CA PE=1 SV=1
PP2AB_HUMAN	P62714	Serine/threonine-protein phosphatase 2A catalytic subunit beta isoform OS=Homo sapiens GN=PPP2CB PE=1 SV=1
PP2BA_HUMAN	Q08209	Serine/threonine-protein phosphatase 2B catalytic subunit alpha isoform OS=Homo sapiens GN=PPP3CA PE=1 SV=1
PP2BB_HUMAN	P16298	Serine/threonine-protein phosphatase 2B catalytic subunit beta isoform OS=Homo sapiens GN=PPP3CB PE=1 SV=2
PP2BC_HUMAN	P48454	Serine/threonine-protein phosphatase 2B catalytic subunit gamma isoform OS=Homo sapiens GN=PPP3CC PE=1 SV=3
PPAC_HUMAN	P24666	Low molecular weight phosphotyrosine protein phosphatase OS=Homo sapiens GN=ACP1 PE=1 SV=3
PPCE_HUMAN	P48147	Prolyl endopeptidase OS=Homo sapiens GN=PREP PE=1 SV=2
PPCS_HUMAN	Q9HAB8	Phosphopantothenate--cysteine ligase OS=Homo sapiens GN=PPCS PE=1 SV=2
PPGB_HUMAN	P10619	Lysosomal protective protein OS=Homo sapiens GN=CTSA PE=1 SV=2
PPIA_HUMAN	P62937	Peptidyl-prolyl cis-trans isomerase A OS=Homo sapiens GN=PPIA PE=1 SV=2
PPIB_HUMAN	P23284	Peptidyl-prolyl cis-trans isomerase B OS=Homo sapiens GN=PPIB PE=1 SV=2
PPIC_HUMAN	P45877	Peptidyl-prolyl cis-trans isomerase C OS=Homo sapiens GN=PPIC PE=1 SV=1
PPIF_HUMAN	P30405	Peptidyl-prolyl cis-trans isomerase F_ mitochondrial OS=Homo sapiens GN=PPIF PE=1 SV=1
PPIL1_HUMAN	Q9Y3C6	Peptidyl-prolyl cis-trans isomerase-like 1 OS=Homo sapiens GN=PPIL1 PE=1 SV=1
PPM1A_HUMAN	P35813	Protein phosphatase 1A OS=Homo sapiens GN=PPM1A PE=1 SV=1
PPT1_HUMAN	P50897	Palmitoyl-protein thioesterase 1 OS=Homo sapiens GN=PPT1 PE=1 SV=1
PRAF3_HUMAN	O75915	PRA1 family protein 3 OS=Homo sapiens GN=ARL6IP5 PE=1 SV=1
PRDBP_HUMAN	Q969G5	Protein kinase C delta-binding protein OS=Homo sapiens GN=PRKCDBP PE=1 SV=3
PRDX1_HUMAN	Q06830	Peroxiredoxin-1 OS=Homo sapiens GN=PRDX1 PE=1 SV=1
PRDX2_HUMAN	P32119	Peroxiredoxin-2 OS=Homo sapiens GN=PRDX2 PE=1 SV=5
PRDX3_HUMAN	P30048	Thioredoxin-dependent peroxide reductase_ mitochondrial OS=Homo sapiens GN=PRDX3 PE=1 SV=3
PRDX4_HUMAN	Q13162	Peroxiredoxin-4 OS=Homo sapiens GN=PRDX4 PE=1 SV=1
PRDX5_HUMAN	P30044	Peroxiredoxin-5_ mitochondrial OS=Homo sapiens GN=PRDX5 PE=1 SV=4
PRDX6_HUMAN	P30041	Peroxiredoxin-6 OS=Homo sapiens GN=PRDX6 PE=1 SV=3
PRELP_HUMAN	P51888	Prolargin OS=Homo sapiens GN=PRELP PE=1 SV=1
PRIO_HUMAN	P04156	Major prion protein OS=Homo sapiens GN=PRNP PE=1 SV=1
PROF1_HUMAN	P07737	Profilin-1 OS=Homo sapiens GN=PFN1 PE=1 SV=2
PROF2_HUMAN	P35080	Profilin-2 OS=Homo sapiens GN=PFN2 PE=1 SV=3
PROS_HUMAN	P07225	Vitamin K-dependent protein S OS=Homo sapiens GN=PROS1 PE=1 SV=1
PRP19_HUMAN	Q9UMS4	Pre-mRNA-processing factor 19 OS=Homo sapiens GN=PRPF19 PE=1 SV=1
PRP8_HUMAN	Q6P2Q9	Pre-mRNA-processing-splicing factor 8 OS=Homo sapiens GN=PRPF8 PE=1 SV=2
PRPS1_HUMAN	P60891	Ribose-phosphate pyrophosphokinase 1 OS=Homo sapiens GN=PRPS1 PE=1 SV=2
PRPS2_HUMAN	P11908	Ribose-phosphate pyrophosphokinase 2 OS=Homo sapiens GN=PRPS2 PE=1 SV=2
PRPS3_HUMAN	P21108	Ribose-phosphate pyrophosphokinase 3 OS=Homo sapiens GN=PRPS1L1 PE=1 SV=2
PRRC1_HUMAN	Q96M27	Protein PRRC1 OS=Homo sapiens GN=PRRC1 PE=1 SV=1
PRS10_HUMAN	P62333	26S protease regulatory subunit 10B OS=Homo sapiens GN=PSMC6 PE=1 SV=1
PRS4_HUMAN	P62191	26S protease regulatory subunit 4 OS=Homo sapiens GN=PSMC1 PE=1 SV=1
PRS6A_HUMAN	P17980	26S protease regulatory subunit 6A OS=Homo sapiens GN=PSMC3 PE=1 SV=3
PRS6B_HUMAN	P43686	26S protease regulatory subunit 6B OS=Homo sapiens GN=PSMC4 PE=1 SV=2
PRS8_HUMAN	P62195	26S protease regulatory subunit 8 OS=Homo sapiens GN=PSMC5 PE=1 SV=1
PRTN3_HUMAN	P24158	Myeloblastin OS=Homo sapiens GN=PRTN3 PE=1 SV=3
PRXD1_HUMAN	A6NEY8	Putative prolyl-tRNA synthetase associated domain-containing protein 1 OS=Homo sapiens GN=PRORSD1P PE=5 SV=3
PSA_HUMAN	P55786	Puromycin-sensitive aminopeptidase OS=Homo sapiens GN=NPEPPS PE=1 SV=2
PSA1_HUMAN	P25786	Proteasome subunit alpha type-1 OS=Homo sapiens GN=PSMA1 PE=1 SV=1
PSA2_HUMAN	P25787	Proteasome subunit alpha type-2 OS=Homo sapiens GN=PSMA2 PE=1 SV=2
PSA3_HUMAN	P25788	Proteasome subunit alpha type-3 OS=Homo sapiens GN=PSMA3 PE=1 SV=2
PSA4_HUMAN	P25789	Proteasome subunit alpha type-4 OS=Homo sapiens GN=PSMA4 PE=1 SV=1
PSA5_HUMAN	P28066	Proteasome subunit alpha type-5 OS=Homo sapiens GN=PSMA5 PE=1 SV=3
PSA6_HUMAN	P60900	Proteasome subunit alpha type-6 OS=Homo sapiens GN=PSMA6 PE=1 SV=1
PSA7_HUMAN	O14818	Proteasome subunit alpha type-7 OS=Homo sapiens GN=PSMA7 PE=1 SV=1
PSA7L_HUMAN	Q8TAA3	Proteasome subunit alpha type-7-like OS=Homo sapiens GN=PSMA8 PE=1 SV=3
PSAL_HUMAN	A6NEC2	Puromycin-sensitive aminopeptidase-like protein OS=Homo sapiens GN=NPEPPSL1 PE=2 SV=3
PSB1_HUMAN	P20618	Proteasome subunit beta type-1 OS=Homo sapiens GN=PSMB1 PE=1 SV=2
PSB2_HUMAN	P49721	Proteasome subunit beta type-2 OS=Homo sapiens GN=PSMB2 PE=1 SV=1
PSB3_HUMAN	P49720	Proteasome subunit beta type-3 OS=Homo sapiens GN=PSMB3 PE=1 SV=2
PSB4_HUMAN	P28070	Proteasome subunit beta type-4 OS=Homo sapiens GN=PSMB4 PE=1 SV=4
PSB5_HUMAN	P28074	Proteasome subunit beta type-5 OS=Homo sapiens GN=PSMB5 PE=1 SV=3
PSB6_HUMAN	P28072	Proteasome subunit beta type-6 OS=Homo sapiens GN=PSMB6 PE=1 SV=4
PSB7_HUMAN	Q99436	Proteasome subunit beta type-7 OS=Homo sapiens GN=PSMB7 PE=1 SV=1
PSD11_HUMAN	O00231	26S proteasome non-ATPase regulatory subunit 11 OS=Homo sapiens GN=PSMD11 PE=1 SV=3
PSD13_HUMAN	Q9UNM6	26S proteasome non-ATPase regulatory subunit 13 OS=Homo sapiens GN=PSMD13 PE=1 SV=2
PSMD1_HUMAN	Q99460	26S proteasome non-ATPase regulatory subunit 1 OS=Homo sapiens GN=PSMD1 PE=1 SV=2
PSMD2_HUMAN	Q13200	26S proteasome non-ATPase regulatory subunit 2 OS=Homo sapiens GN=PSMD2 PE=1 SV=3
PSMD3_HUMAN	O43242	26S proteasome non-ATPase regulatory subunit 3 OS=Homo sapiens GN=PSMD3 PE=1 SV=2
PSMD6_HUMAN	Q15008	26S proteasome non-ATPase regulatory subunit 6 OS=Homo sapiens GN=PSMD6 PE=1 SV=1
PSMD7_HUMAN	P51665	26S proteasome non-ATPase regulatory subunit 7 OS=Homo sapiens GN=PSMD7 PE=1 SV=2
PSMD8_HUMAN	P48556	26S proteasome non-ATPase regulatory subunit 8 OS=Homo sapiens GN=PSMD8 PE=1 SV=2
PSME1_HUMAN	Q06323	Proteasome activator complex subunit 1 OS=Homo sapiens GN=PSME1 PE=1 SV=1
PSME2_HUMAN	Q9UL46	Proteasome activator complex subunit 2 OS=Homo sapiens GN=PSME2 PE=1 SV=4
PTBP1_HUMAN	P26599	Polypyrimidine tract-binding protein 1 OS=Homo sapiens GN=PTBP1 PE=1 SV=1
PTBP3_HUMAN	O95758	Polypyrimidine tract-binding protein 3 OS=Homo sapiens GN=PTBP3 PE=1 SV=2
PTER_HUMAN	Q96BW5	Phosphotriesterase-related protein OS=Homo sapiens GN=PTER PE=1 SV=1
PTGDS_HUMAN	P41222	Prostaglandin-H2 D-isomerase OS=Homo sapiens GN=PTGDS PE=1 SV=1
PTGR1_HUMAN	Q14914	Prostaglandin reductase 1 OS=Homo sapiens GN=PTGR1 PE=1 SV=2
PTK7_HUMAN	Q13308	Inactive tyrosine-protein kinase 7 OS=Homo sapiens GN=PTK7 PE=1 SV=2
PTPA_HUMAN	Q15257	Serine/threonine-protein phosphatase 2A activator OS=Homo sapiens GN=PPP2R4 PE=1 SV=3
PTRF_HUMAN	Q6NZI2	Polymerase I and transcript release factor OS=Homo sapiens GN=PTRF PE=1 SV=1
PUR6_HUMAN	P22234	Multifunctional protein ADE2 OS=Homo sapiens GN=PAICS PE=1 SV=3
PUR9_HUMAN	P31939	Bifunctional purine biosynthesis protein PURH OS=Homo sapiens GN=ATIC PE=1 SV=3
PURA_HUMAN	Q00577	Transcriptional activator protein Pur-alpha OS=Homo sapiens GN=PURA PE=1 SV=2
PURA2_HUMAN	P30520	Adenylosuccinate synthetase isozyme 2 OS=Homo sapiens GN=ADSS PE=1 SV=3
PVRL1_HUMAN	Q15223	Nectin-1 OS=Homo sapiens GN=PVRL1 PE=1 SV=3
PXDC2_HUMAN	Q6UX71	Plexin domain-containing protein 2 OS=Homo sapiens GN=PLXDC2 PE=1 SV=1
PXK_HUMAN	Q7Z7A4	PX domain-containing protein kinase-like protein OS=Homo sapiens GN=PXK PE=1 SV=1
PYGB_HUMAN	P11216	Glycogen phosphorylase_ brain form OS=Homo sapiens GN=PYGB PE=1 SV=5
PYGL_HUMAN	P06737	Glycogen phosphorylase_ liver form OS=Homo sapiens GN=PYGL PE=1 SV=4
PYGM_HUMAN	P11217	Glycogen phosphorylase_ muscle form OS=Homo sapiens GN=PYGM PE=1 SV=6
PYGM_RABIT	P00489	Glycogen phosphorylase_ muscle form OS=Oryctolagus cuniculus GN=PYGM PE=1 SV=3
PZP_HUMAN	P20742	Pregnancy zone protein OS=Homo sapiens GN=PZP PE=1 SV=4
QCR1_HUMAN	P31930	Cytochrome b-c1 complex subunit 1_ mitochondrial OS=Homo sapiens GN=UQCRC1 PE=1 SV=3
QCR2_HUMAN	P22695	Cytochrome b-c1 complex subunit 2_ mitochondrial OS=Homo sapiens GN=UQCRC2 PE=1 SV=3
QCR6_HUMAN	P07919	Cytochrome b-c1 complex subunit 6_ mitochondrial OS=Homo sapiens GN=UQCRH PE=1 SV=2
QCR7_HUMAN	P14927	Cytochrome b-c1 complex subunit 7 OS=Homo sapiens GN=UQCRB PE=1 SV=2
QCR9_HUMAN	Q9UDW1	Cytochrome b-c1 complex subunit 9 OS=Homo sapiens GN=UQCR10 PE=1 SV=3
QOR_HUMAN	Q08257	Quinone oxidoreductase OS=Homo sapiens GN=CRYZ PE=1 SV=1
QORX_HUMAN	Q53FA7	Quinone oxidoreductase PIG3 OS=Homo sapiens GN=TP53I3 PE=1 SV=2
QPCT_HUMAN	Q16769	Glutaminyl-peptide cyclotransferase OS=Homo sapiens GN=QPCT PE=1 SV=1
R13P3_HUMAN	Q6NVV1	Putative 60S ribosomal protein L13a protein RPL13AP3 OS=Homo sapiens GN=RPL13AP3 PE=5 SV=1
RA1L2_HUMAN	Q32P51	Heterogeneous nuclear ribonucleoprotein A1-like 2 OS=Homo sapiens GN=HNRNPA1L2 PE=2 SV=2
RAB10_HUMAN	P61026	Ras-related protein Rab-10 OS=Homo sapiens GN=RAB10 PE=1 SV=1
RAB13_HUMAN	P51153	Ras-related protein Rab-13 OS=Homo sapiens GN=RAB13 PE=1 SV=1
RAB14_HUMAN	P61106	Ras-related protein Rab-14 OS=Homo sapiens GN=RAB14 PE=1 SV=4
RAB15_HUMAN	P59190	Ras-related protein Rab-15 OS=Homo sapiens GN=RAB15 PE=1 SV=1
RAB18_HUMAN	Q9NP72	Ras-related protein Rab-18 OS=Homo sapiens GN=RAB18 PE=1 SV=1
RAB1A_HUMAN	P62820	Ras-related protein Rab-1A OS=Homo sapiens GN=RAB1A PE=1 SV=3
RAB1B_HUMAN	Q9H0U4	Ras-related protein Rab-1B OS=Homo sapiens GN=RAB1B PE=1 SV=1
RAB1C_HUMAN	Q92928	Putative Ras-related protein Rab-1C OS=Homo sapiens GN=RAB1C PE=5 SV=2
RAB21_HUMAN	Q9UL25	Ras-related protein Rab-21 OS=Homo sapiens GN=RAB21 PE=1 SV=3
RAB25_HUMAN	P57735	Ras-related protein Rab-25 OS=Homo sapiens GN=RAB25 PE=1 SV=2
RAB2A_HUMAN	P61019	Ras-related protein Rab-2A OS=Homo sapiens GN=RAB2A PE=1 SV=1
RAB2B_HUMAN	Q8WUD1	Ras-related protein Rab-2B OS=Homo sapiens GN=RAB2B PE=1 SV=1
RAB35_HUMAN	Q15286	Ras-related protein Rab-35 OS=Homo sapiens GN=RAB35 PE=1 SV=1
RAB3A_HUMAN	P20336	Ras-related protein Rab-3A OS=Homo sapiens GN=RAB3A PE=1 SV=1
RAB3B_HUMAN	P20337	Ras-related protein Rab-3B OS=Homo sapiens GN=RAB3B PE=1 SV=2
RAB3C_HUMAN	Q96E17	Ras-related protein Rab-3C OS=Homo sapiens GN=RAB3C PE=2 SV=1
RAB3D_HUMAN	O95716	Ras-related protein Rab-3D OS=Homo sapiens GN=RAB3D PE=1 SV=1
RAB4A_HUMAN	P20338	Ras-related protein Rab-4A OS=Homo sapiens GN=RAB4A PE=1 SV=3
RAB5A_HUMAN	P20339	Ras-related protein Rab-5A OS=Homo sapiens GN=RAB5A PE=1 SV=2
RAB5B_HUMAN	P61020	Ras-related protein Rab-5B OS=Homo sapiens GN=RAB5B PE=1 SV=1
RAB5C_HUMAN	P51148	Ras-related protein Rab-5C OS=Homo sapiens GN=RAB5C PE=1 SV=2
RAB6A_HUMAN	P20340	Ras-related protein Rab-6A OS=Homo sapiens GN=RAB6A PE=1 SV=3
RAB7A_HUMAN	P51149	Ras-related protein Rab-7a OS=Homo sapiens GN=RAB7A PE=1 SV=1
RAB8A_HUMAN	P61006	Ras-related protein Rab-8A OS=Homo sapiens GN=RAB8A PE=1 SV=1
RAB8B_HUMAN	Q92930	Ras-related protein Rab-8B OS=Homo sapiens GN=RAB8B PE=1 SV=2
RABP1_HUMAN	P29762	Cellular retinoic acid-binding protein 1 OS=Homo sapiens GN=CRABP1 PE=1 SV=2
RABP2_HUMAN	P29373	Cellular retinoic acid-binding protein 2 OS=Homo sapiens GN=CRABP2 PE=1 SV=2
RAC1_HUMAN	P63000	Ras-related C3 botulinum toxin substrate 1 OS=Homo sapiens GN=RAC1 PE=1 SV=1
RAC2_HUMAN	P15153	Ras-related C3 botulinum toxin substrate 2 OS=Homo sapiens GN=RAC2 PE=1 SV=1
RAC3_HUMAN	P60763	Ras-related C3 botulinum toxin substrate 3 OS=Homo sapiens GN=RAC3 PE=1 SV=1
RADI_HUMAN	P35241	Radixin OS=Homo sapiens GN=RDX PE=1 SV=1
RADIL_HUMAN	Q96JH8	Ras-associating and dilute domain-containing protein OS=Homo sapiens GN=RADIL PE=1 SV=5
RALA_HUMAN	P11233	Ras-related protein Ral-A OS=Homo sapiens GN=RALA PE=1 SV=1
RALB_HUMAN	P11234	Ras-related protein Ral-B OS=Homo sapiens GN=RALB PE=1 SV=1
RAN_HUMAN	P62826	GTP-binding nuclear protein Ran OS=Homo sapiens GN=RAN PE=1 SV=3
RANG_HUMAN	P43487	Ran-specific GTPase-activating protein OS=Homo sapiens GN=RANBP1 PE=1 SV=1
RAP1A_HUMAN	P62834	Ras-related protein Rap-1A OS=Homo sapiens GN=RAP1A PE=1 SV=1
RAP1B_HUMAN	P61224	Ras-related protein Rap-1b OS=Homo sapiens GN=RAP1B PE=1 SV=1
RAP2A_HUMAN	P10114	Ras-related protein Rap-2a OS=Homo sapiens GN=RAP2A PE=1 SV=1
RAP2B_HUMAN	P61225	Ras-related protein Rap-2b OS=Homo sapiens GN=RAP2B PE=1 SV=1
RAP2C_HUMAN	Q9Y3L5	Ras-related protein Rap-2c OS=Homo sapiens GN=RAP2C PE=1 SV=1
RASH_HUMAN	P01112	GTPase HRas OS=Homo sapiens GN=HRAS PE=1 SV=1
RASK_HUMAN	P01116	GTPase KRas OS=Homo sapiens GN=KRAS PE=1 SV=1
RASN_HUMAN	P01111	GTPase NRas OS=Homo sapiens GN=NRAS PE=1 SV=1
RB11A_HUMAN	P62491	Ras-related protein Rab-11A OS=Homo sapiens GN=RAB11A PE=1 SV=3
RB11B_HUMAN	Q15907	Ras-related protein Rab-11B OS=Homo sapiens GN=RAB11B PE=1 SV=4
RB6I2_HUMAN	Q8IUD2	ELKS/Rab6-interacting/CAST family member 1 OS=Homo sapiens GN=ERC1 PE=1 SV=1
RBBP9_HUMAN	O75884	Putative hydrolase RBBP9 OS=Homo sapiens GN=RBBP9 PE=1 SV=2
RBMX_HUMAN	P38159	RNA-binding motif protein_ X chromosome OS=Homo sapiens GN=RBMX PE=1 SV=3
RBP56_HUMAN	Q92804	TATA-binding protein-associated factor 2N OS=Homo sapiens GN=TAF15 PE=1 SV=1
RBSK_HUMAN	Q9H477	Ribokinase OS=Homo sapiens GN=RBKS PE=1 SV=1
RCC2_HUMAN	Q9P258	Protein RCC2 OS=Homo sapiens GN=RCC2 PE=1 SV=2
RCN1_HUMAN	Q15293	Reticulocalbin-1 OS=Homo sapiens GN=RCN1 PE=1 SV=1
RCN2_HUMAN	Q14257	Reticulocalbin-2 OS=Homo sapiens GN=RCN2 PE=1 SV=1
RCN3_HUMAN	Q96D15	Reticulocalbin-3 OS=Homo sapiens GN=RCN3 PE=1 SV=1
RD23A_HUMAN	P54725	UV excision repair protein RAD23 homolog A OS=Homo sapiens GN=RAD23A PE=1 SV=1
RD23B_HUMAN	P54727	UV excision repair protein RAD23 homolog B OS=Homo sapiens GN=RAD23B PE=1 SV=1
RDH11_HUMAN	Q8TC12	Retinol dehydrogenase 11 OS=Homo sapiens GN=RDH11 PE=1 SV=2
RENT1_HUMAN	Q92900	Regulator of nonsense transcripts 1 OS=Homo sapiens GN=UPF1 PE=1 SV=2
RET4_HUMAN	P02753	Retinol-binding protein 4 OS=Homo sapiens GN=RBP4 PE=1 SV=3
RFA3_HUMAN	P35244	Replication protein A 14 kDa subunit OS=Homo sapiens GN=RPA3 PE=1 SV=1
RHG01_HUMAN	Q07960	Rho GTPase-activating protein 1 OS=Homo sapiens GN=ARHGAP1 PE=1 SV=1
RHOA_HUMAN	P61586	Transforming protein RhoA OS=Homo sapiens GN=RHOA PE=1 SV=1
RHOB_HUMAN	P62745	Rho-related GTP-binding protein RhoB OS=Homo sapiens GN=RHOB PE=1 SV=1
RHOC_HUMAN	P08134	Rho-related GTP-binding protein RhoC OS=Homo sapiens GN=RHOC PE=1 SV=1
RHOG_HUMAN	P84095	Rho-related GTP-binding protein RhoG OS=Homo sapiens GN=RHOG PE=1 SV=1
RHOJ_HUMAN	Q9H4E5	Rho-related GTP-binding protein RhoJ OS=Homo sapiens GN=RHOJ PE=2 SV=1
RHOQ_HUMAN	P17081	Rho-related GTP-binding protein RhoQ OS=Homo sapiens GN=RHOQ PE=1 SV=2
RICTR_HUMAN	Q6R327	Rapamycin-insensitive companion of mTOR OS=Homo sapiens GN=RICTOR PE=1 SV=1
RINI_HUMAN	P13489	Ribonuclease inhibitor OS=Homo sapiens GN=RNH1 PE=1 SV=2
RL10_HUMAN	P27635	60S ribosomal protein L10 OS=Homo sapiens GN=RPL10 PE=1 SV=4
RL10A_HUMAN	P62906	60S ribosomal protein L10a OS=Homo sapiens GN=RPL10A PE=1 SV=2
RL10L_HUMAN	Q96L21	60S ribosomal protein L10-like OS=Homo sapiens GN=RPL10L PE=1 SV=3
RL11_HUMAN	P62913	60S ribosomal protein L11 OS=Homo sapiens GN=RPL11 PE=1 SV=2
RL12_HUMAN	P30050	60S ribosomal protein L12 OS=Homo sapiens GN=RPL12 PE=1 SV=1
RL13_HUMAN	P26373	60S ribosomal protein L13 OS=Homo sapiens GN=RPL13 PE=1 SV=4
RL13A_HUMAN	P40429	60S ribosomal protein L13a OS=Homo sapiens GN=RPL13A PE=1 SV=2
RL14_HUMAN	P50914	60S ribosomal protein L14 OS=Homo sapiens GN=RPL14 PE=1 SV=4
RL18_HUMAN	Q07020	60S ribosomal protein L18 OS=Homo sapiens GN=RPL18 PE=1 SV=2
RL18A_HUMAN	Q02543	60S ribosomal protein L18a OS=Homo sapiens GN=RPL18A PE=1 SV=2
RL19_HUMAN	P84098	60S ribosomal protein L19 OS=Homo sapiens GN=RPL19 PE=1 SV=1
RL21_HUMAN	P46778	60S ribosomal protein L21 OS=Homo sapiens GN=RPL21 PE=1 SV=2
RL22_HUMAN	P35268	60S ribosomal protein L22 OS=Homo sapiens GN=RPL22 PE=1 SV=2
RL23_HUMAN	P62829	60S ribosomal protein L23 OS=Homo sapiens GN=RPL23 PE=1 SV=1
RL23A_HUMAN	P62750	60S ribosomal protein L23a OS=Homo sapiens GN=RPL23A PE=1 SV=1
RL24_HUMAN	P83731	60S ribosomal protein L24 OS=Homo sapiens GN=RPL24 PE=1 SV=1
RL26_HUMAN	P61254	60S ribosomal protein L26 OS=Homo sapiens GN=RPL26 PE=1 SV=1
RL26L_HUMAN	Q9UNX3	60S ribosomal protein L26-like 1 OS=Homo sapiens GN=RPL26L1 PE=1 SV=1
RL27_HUMAN	P61353	60S ribosomal protein L27 OS=Homo sapiens GN=RPL27 PE=1 SV=2
RL27A_HUMAN	P46776	60S ribosomal protein L27a OS=Homo sapiens GN=RPL27A PE=1 SV=2
RL3_HUMAN	P39023	60S ribosomal protein L3 OS=Homo sapiens GN=RPL3 PE=1 SV=2
RL30_HUMAN	P62888	60S ribosomal protein L30 OS=Homo sapiens GN=RPL30 PE=1 SV=2
RL31_HUMAN	P62899	60S ribosomal protein L31 OS=Homo sapiens GN=RPL31 PE=1 SV=1
RL32_HUMAN	P62910	60S ribosomal protein L32 OS=Homo sapiens GN=RPL32 PE=1 SV=2
RL35_HUMAN	P42766	60S ribosomal protein L35 OS=Homo sapiens GN=RPL35 PE=1 SV=2
RL35A_HUMAN	P18077	60S ribosomal protein L35a OS=Homo sapiens GN=RPL35A PE=1 SV=2
RL36_HUMAN	Q9Y3U8	60S ribosomal protein L36 OS=Homo sapiens GN=RPL36 PE=1 SV=3
RL37A_HUMAN	P61513	60S ribosomal protein L37a OS=Homo sapiens GN=RPL37A PE=1 SV=2
RL38_HUMAN	P63173	60S ribosomal protein L38 OS=Homo sapiens GN=RPL38 PE=1 SV=2
RL4_HUMAN	P36578	60S ribosomal protein L4 OS=Homo sapiens GN=RPL4 PE=1 SV=5
RL40_HUMAN	P62987	Ubiquitin-60S ribosomal protein L40 OS=Homo sapiens GN=UBA52 PE=1 SV=2
RL5_HUMAN	P46777	60S ribosomal protein L5 OS=Homo sapiens GN=RPL5 PE=1 SV=3
RL6_HUMAN	Q02878	60S ribosomal protein L6 OS=Homo sapiens GN=RPL6 PE=1 SV=3
RL7_HUMAN	P18124	60S ribosomal protein L7 OS=Homo sapiens GN=RPL7 PE=1 SV=1
RL7A_HUMAN	P62424	60S ribosomal protein L7a OS=Homo sapiens GN=RPL7A PE=1 SV=2
RL8_HUMAN	P62917	60S ribosomal protein L8 OS=Homo sapiens GN=RPL8 PE=1 SV=2
RL9_HUMAN	P32969	60S ribosomal protein L9 OS=Homo sapiens GN=RPL9 PE=1 SV=1
RLA0_HUMAN	P05388	60S acidic ribosomal protein P0 OS=Homo sapiens GN=RPLP0 PE=1 SV=1
RLA0L_HUMAN	Q8NHW5	60S acidic ribosomal protein P0-like OS=Homo sapiens GN=RPLP0P6 PE=5 SV=1
RLA1_HUMAN	P05386	60S acidic ribosomal protein P1 OS=Homo sapiens GN=RPLP1 PE=1 SV=1
RLA2_HUMAN	P05387	60S acidic ribosomal protein P2 OS=Homo sapiens GN=RPLP2 PE=1 SV=1
RLF_HUMAN	Q13129	Zinc finger protein Rlf OS=Homo sapiens GN=RLF PE=1 SV=2
RM12_HUMAN	P52815	39S ribosomal protein L12_ mitochondrial OS=Homo sapiens GN=MRPL12 PE=1 SV=2
RM44_HUMAN	Q9H9J2	39S ribosomal protein L44_ mitochondrial OS=Homo sapiens GN=MRPL44 PE=1 SV=1
RMD3_HUMAN	Q96TC7	Regulator of microtubule dynamics protein 3 OS=Homo sapiens GN=RMDN3 PE=1 SV=2
RMXL1_HUMAN	Q96E39	RNA binding motif protein_ X-linked-like-1 OS=Homo sapiens GN=RBMXL1 PE=1 SV=1
RN213_HUMAN	Q63HN8	E3 ubiquitin-protein ligase RNF213 OS=Homo sapiens GN=RNF213 PE=1 SV=3
RNAS7_HUMAN	Q9H1E1	Ribonuclease 7 OS=Homo sapiens GN=RNASE7 PE=1 SV=2
RO60_HUMAN	P10155	60 kDa SS-A/Ro ribonucleoprotein OS=Homo sapiens GN=TROVE2 PE=1 SV=2
ROA0_HUMAN	Q13151	Heterogeneous nuclear ribonucleoprotein A0 OS=Homo sapiens GN=HNRNPA0 PE=1 SV=1
ROA1_HUMAN	P09651	Heterogeneous nuclear ribonucleoprotein A1 OS=Homo sapiens GN=HNRNPA1 PE=1 SV=5
ROA2_HUMAN	P22626	Heterogeneous nuclear ribonucleoproteins A2/B1 OS=Homo sapiens GN=HNRNPA2B1 PE=1 SV=2
ROA3_HUMAN	P51991	Heterogeneous nuclear ribonucleoprotein A3 OS=Homo sapiens GN=HNRNPA3 PE=1 SV=2
ROAA_HUMAN	Q99729	Heterogeneous nuclear ribonucleoprotein A/B OS=Homo sapiens GN=HNRNPAB PE=1 SV=2
RP1BL_HUMAN	A6NIZ1	Ras-related protein Rap-1b-like protein OS=Homo sapiens PE=2 SV=1
RPAB1_HUMAN	P19388	DNA-directed RNA polymerases I_ II_ and III subunit RPABC1 OS=Homo sapiens GN=POLR2E PE=1 SV=4
RPB4_HUMAN	O15514	DNA-directed RNA polymerase II subunit RPB4 OS=Homo sapiens GN=POLR2D PE=1 SV=1
RPN1_HUMAN	P04843	Dolichyl-diphosphooligosaccharide--protein glycosyltransferase subunit 1 OS=Homo sapiens GN=RPN1 PE=1 SV=1
RPN2_HUMAN	P04844	Dolichyl-diphosphooligosaccharide--protein glycosyltransferase subunit 2 OS=Homo sapiens GN=RPN2 PE=1 SV=3
RRAGA_HUMAN	Q7L523	Ras-related GTP-binding protein A OS=Homo sapiens GN=RRAGA PE=1 SV=1
RRAS_HUMAN	P10301	Ras-related protein R-Ras OS=Homo sapiens GN=RRAS PE=1 SV=1
RRAS2_HUMAN	P62070	Ras-related protein R-Ras2 OS=Homo sapiens GN=RRAS2 PE=1 SV=1
RRBP1_HUMAN	Q9P2E9	Ribosome-binding protein 1 OS=Homo sapiens GN=RRBP1 PE=1 SV=4
RS10_HUMAN	P46783	40S ribosomal protein S10 OS=Homo sapiens GN=RPS10 PE=1 SV=1
RS10L_HUMAN	Q9NQ39	Putative 40S ribosomal protein S10-like OS=Homo sapiens GN=RPS10P5 PE=5 SV=1
RS11_HUMAN	P62280	40S ribosomal protein S11 OS=Homo sapiens GN=RPS11 PE=1 SV=3
RS12_HUMAN	P25398	40S ribosomal protein S12 OS=Homo sapiens GN=RPS12 PE=1 SV=3
RS13_HUMAN	P62277	40S ribosomal protein S13 OS=Homo sapiens GN=RPS13 PE=1 SV=2
RS14_HUMAN	P62263	40S ribosomal protein S14 OS=Homo sapiens GN=RPS14 PE=1 SV=3
RS15_HUMAN	P62841	40S ribosomal protein S15 OS=Homo sapiens GN=RPS15 PE=1 SV=2
RS15A_HUMAN	P62244	40S ribosomal protein S15a OS=Homo sapiens GN=RPS15A PE=1 SV=2
RS16_HUMAN	P62249	40S ribosomal protein S16 OS=Homo sapiens GN=RPS16 PE=1 SV=2
RS17_HUMAN	P08708	40S ribosomal protein S17 OS=Homo sapiens GN=RPS17 PE=1 SV=2
RS17L_HUMAN	P0CW22	40S ribosomal protein S17-like OS=Homo sapiens GN=RPS17L PE=1 SV=1
RS18_HUMAN	P62269	40S ribosomal protein S18 OS=Homo sapiens GN=RPS18 PE=1 SV=3
RS19_HUMAN	P39019	40S ribosomal protein S19 OS=Homo sapiens GN=RPS19 PE=1 SV=2
RS2_HUMAN	P15880	40S ribosomal protein S2 OS=Homo sapiens GN=RPS2 PE=1 SV=2
RS20_HUMAN	P60866	40S ribosomal protein S20 OS=Homo sapiens GN=RPS20 PE=1 SV=1
RS21_HUMAN	P63220	40S ribosomal protein S21 OS=Homo sapiens GN=RPS21 PE=1 SV=1
RS23_HUMAN	P62266	40S ribosomal protein S23 OS=Homo sapiens GN=RPS23 PE=1 SV=3
RS24_HUMAN	P62847	40S ribosomal protein S24 OS=Homo sapiens GN=RPS24 PE=1 SV=1
RS25_HUMAN	P62851	40S ribosomal protein S25 OS=Homo sapiens GN=RPS25 PE=1 SV=1
RS26_HUMAN	P62854	40S ribosomal protein S26 OS=Homo sapiens GN=RPS26 PE=1 SV=3
RS26L_HUMAN	Q5JNZ5	Putative 40S ribosomal protein S26-like 1 OS=Homo sapiens GN=RPS26P11 PE=5 SV=1
RS27_HUMAN	P42677	40S ribosomal protein S27 OS=Homo sapiens GN=RPS27 PE=1 SV=3
RS27A_HUMAN	P62979	Ubiquitin-40S ribosomal protein S27a OS=Homo sapiens GN=RPS27A PE=1 SV=2
RS27L_HUMAN	Q71UM5	40S ribosomal protein S27-like OS=Homo sapiens GN=RPS27L PE=1 SV=3
RS28_HUMAN	P62857	40S ribosomal protein S28 OS=Homo sapiens GN=RPS28 PE=1 SV=1
RS29_HUMAN	P62273	40S ribosomal protein S29 OS=Homo sapiens GN=RPS29 PE=1 SV=2
RS3_HUMAN	P23396	40S ribosomal protein S3 OS=Homo sapiens GN=RPS3 PE=1 SV=2
RS3A_HUMAN	P61247	40S ribosomal protein S3a OS=Homo sapiens GN=RPS3A PE=1 SV=2
RS4X_HUMAN	P62701	40S ribosomal protein S4_ X isoform OS=Homo sapiens GN=RPS4X PE=1 SV=2
RS4Y1_HUMAN	P22090	40S ribosomal protein S4_ Y isoform 1 OS=Homo sapiens GN=RPS4Y1 PE=1 SV=2
RS4Y2_HUMAN	Q8TD47	40S ribosomal protein S4_ Y isoform 2 OS=Homo sapiens GN=RPS4Y2 PE=2 SV=3
RS5_HUMAN	P46782	40S ribosomal protein S5 OS=Homo sapiens GN=RPS5 PE=1 SV=4
RS6_HUMAN	P62753	40S ribosomal protein S6 OS=Homo sapiens GN=RPS6 PE=1 SV=1
RS7_HUMAN	P62081	40S ribosomal protein S7 OS=Homo sapiens GN=RPS7 PE=1 SV=1
RS8_HUMAN	P62241	40S ribosomal protein S8 OS=Homo sapiens GN=RPS8 PE=1 SV=2
RS9_HUMAN	P46781	40S ribosomal protein S9 OS=Homo sapiens GN=RPS9 PE=1 SV=3
RSF1_HUMAN	Q96T23	Remodeling and spacing factor 1 OS=Homo sapiens GN=RSF1 PE=1 SV=2
RSMB_HUMAN	P14678	Small nuclear ribonucleoprotein-associated proteins B and B' OS=Homo sapiens GN=SNRPB PE=1 SV=2
RSMN_HUMAN	P63162	Small nuclear ribonucleoprotein-associated protein N OS=Homo sapiens GN=SNRPN PE=1 SV=1
RSSA_HUMAN	P08865	40S ribosomal protein SA OS=Homo sapiens GN=RPSA PE=1 SV=4
RSU1_HUMAN	Q15404	Ras suppressor protein 1 OS=Homo sapiens GN=RSU1 PE=1 SV=3
RT36_HUMAN	P82909	28S ribosomal protein S36_ mitochondrial OS=Homo sapiens GN=MRPS36 PE=1 SV=2
RTCB_HUMAN	Q9Y3I0	tRNA-splicing ligase RtcB homolog OS=Homo sapiens GN=RTCB PE=1 SV=1
RTN4_HUMAN	Q9NQC3	Reticulon-4 OS=Homo sapiens GN=RTN4 PE=1 SV=2
RU2B_HUMAN	P08579	U2 small nuclear ribonucleoprotein B'' OS=Homo sapiens GN=SNRPB2 PE=1 SV=1
RUVB1_HUMAN	Q9Y265	RuvB-like 1 OS=Homo sapiens GN=RUVBL1 PE=1 SV=1
RUVB2_HUMAN	Q9Y230	RuvB-like 2 OS=Homo sapiens GN=RUVBL2 PE=1 SV=3
RUXE_HUMAN	P62304	Small nuclear ribonucleoprotein E OS=Homo sapiens GN=SNRPE PE=1 SV=1
RUXG_HUMAN	P62308	Small nuclear ribonucleoprotein G OS=Homo sapiens GN=SNRPG PE=1 SV=1
RUXGL_HUMAN	A8MWD9	Putative small nuclear ribonucleoprotein G-like protein 15 OS=Homo sapiens GN=SNRPGP15 PE=5 SV=2
RYR1_HUMAN	P21817	Ryanodine receptor 1 OS=Homo sapiens GN=RYR1 PE=1 SV=3
RYR3_HUMAN	Q15413	Ryanodine receptor 3 OS=Homo sapiens GN=RYR3 PE=1 SV=3
S100B_HUMAN	P04271	Protein S100-B OS=Homo sapiens GN=S100B PE=1 SV=2
S10A1_HUMAN	P23297	Protein S100-A1 OS=Homo sapiens GN=S100A1 PE=1 SV=2
S10A4_HUMAN	P26447	Protein S100-A4 OS=Homo sapiens GN=S100A4 PE=1 SV=1
S10A7_HUMAN	P31151	Protein S100-A7 OS=Homo sapiens GN=S100A7 PE=1 SV=4
S10A8_HUMAN	P05109	Protein S100-A8 OS=Homo sapiens GN=S100A8 PE=1 SV=1
S10A9_HUMAN	P06702	Protein S100-A9 OS=Homo sapiens GN=S100A9 PE=1 SV=1
S10AA_HUMAN	P60903	Protein S100-A10 OS=Homo sapiens GN=S100A10 PE=1 SV=2
S10AB_HUMAN	P31949	Protein S100-A11 OS=Homo sapiens GN=S100A11 PE=1 SV=2
S10AD_HUMAN	Q99584	Protein S100-A13 OS=Homo sapiens GN=S100A13 PE=1 SV=1
S10AE_HUMAN	Q9HCY8	Protein S100-A14 OS=Homo sapiens GN=S100A14 PE=1 SV=1
S10AG_HUMAN	Q96FQ6	Protein S100-A16 OS=Homo sapiens GN=S100A16 PE=1 SV=1
S12A2_HUMAN	P55011	Solute carrier family 12 member 2 OS=Homo sapiens GN=SLC12A2 PE=1 SV=1
S14L1_HUMAN	Q92503	SEC14-like protein 1 OS=Homo sapiens GN=SEC14L1 PE=1 SV=2
S61A1_HUMAN	P61619	Protein transport protein Sec61 subunit alpha isoform 1 OS=Homo sapiens GN=SEC61A1 PE=1 SV=2
S6OS1_HUMAN	Q8N1H7	Protein SIX6OS1 OS=Homo sapiens GN=SIX6OS1 PE=2 SV=2
SAHH_HUMAN	P23526	Adenosylhomocysteinase OS=Homo sapiens GN=AHCY PE=1 SV=4
SAHH2_HUMAN	O43865	Putative adenosylhomocysteinase 2 OS=Homo sapiens GN=AHCYL1 PE=1 SV=2
SAHH3_HUMAN	Q96HN2	Putative adenosylhomocysteinase 3 OS=Homo sapiens GN=AHCYL2 PE=1 SV=1
SAM50_HUMAN	Q9Y512	Sorting and assembly machinery component 50 homolog OS=Homo sapiens GN=SAMM50 PE=1 SV=3
SAMH1_HUMAN	Q9Y3Z3	Deoxynucleoside triphosphate triphosphohydrolase SAMHD1 OS=Homo sapiens GN=SAMHD1 PE=1 SV=2
SAMP_HUMAN	P02743	Serum amyloid P-component OS=Homo sapiens GN=APCS PE=1 SV=2
SAP_HUMAN	P07602	Prosaposin OS=Homo sapiens GN=PSAP PE=1 SV=2
SAP3_HUMAN	P17900	Ganglioside GM2 activator OS=Homo sapiens GN=GM2A PE=1 SV=4
SAPL1_HUMAN	Q6NUJ1	Proactivator polypeptide-like 1 OS=Homo sapiens GN=PSAPL1 PE=2 SV=2
SAR1A_HUMAN	Q9NR31	GTP-binding protein SAR1a OS=Homo sapiens GN=SAR1A PE=1 SV=1
SAR1B_HUMAN	Q9Y6B6	GTP-binding protein SAR1b OS=Homo sapiens GN=SAR1B PE=1 SV=1
SARG_HUMAN	Q9BW04	Specifically androgen-regulated gene protein OS=Homo sapiens GN=SARG PE=1 SV=2
SBP1_HUMAN	Q13228	Selenium-binding protein 1 OS=Homo sapiens GN=SELENBP1 PE=1 SV=2
SBSN_HUMAN	Q6UWP8	Suprabasin OS=Homo sapiens GN=SBSN PE=2 SV=2
SC11A_HUMAN	P67812	Signal peptidase complex catalytic subunit SEC11A OS=Homo sapiens GN=SEC11A PE=1 SV=1
SC22B_HUMAN	O75396	Vesicle-trafficking protein SEC22b OS=Homo sapiens GN=SEC22B PE=1 SV=4
SC23A_HUMAN	Q15436	Protein transport protein Sec23A OS=Homo sapiens GN=SEC23A PE=1 SV=2
SC31A_HUMAN	O94979	Protein transport protein Sec31A OS=Homo sapiens GN=SEC31A PE=1 SV=3
SC61B_HUMAN	P60468	Protein transport protein Sec61 subunit beta OS=Homo sapiens GN=SEC61B PE=1 SV=2
SCFD2_HUMAN	Q8WU76	Sec1 family domain-containing protein 2 OS=Homo sapiens GN=SCFD2 PE=1 SV=2
SCMC1_HUMAN	Q6NUK1	Calcium-binding mitochondrial carrier protein SCaMC-1 OS=Homo sapiens GN=SLC25A24 PE=1 SV=2
SCRB2_HUMAN	Q14108	Lysosome membrane protein 2 OS=Homo sapiens GN=SCARB2 PE=1 SV=2
SCRN1_HUMAN	Q12765	Secernin-1 OS=Homo sapiens GN=SCRN1 PE=1 SV=2
SCRN2_HUMAN	Q96FV2	Secernin-2 OS=Homo sapiens GN=SCRN2 PE=1 SV=3
SDC1_HUMAN	P18827	Syndecan-1 OS=Homo sapiens GN=SDC1 PE=1 SV=3
SDCB1_HUMAN	O00560	Syntenin-1 OS=Homo sapiens GN=SDCBP PE=1 SV=1
SDHA_HUMAN	P31040	Succinate dehydrogenase [ubiquinone] flavoprotein subunit_ mitochondrial OS=Homo sapiens GN=SDHA PE=1 SV=2
SDHB_HUMAN	P21912	Succinate dehydrogenase [ubiquinone] iron-sulfur subunit_ mitochondrial OS=Homo sapiens GN=SDHB PE=1 SV=3
SEC13_HUMAN	P55735	Protein SEC13 homolog OS=Homo sapiens GN=SEC13 PE=1 SV=3
SEM6B_HUMAN	Q9H3T3	Semaphorin-6B OS=Homo sapiens GN=SEMA6B PE=1 SV=4
SEP10_HUMAN	Q9P0V9	Septin-10 OS=Homo sapiens GN=SEPT10 PE=1 SV=2
SEP11_HUMAN	Q9NVA2	Septin-11 OS=Homo sapiens GN=SEPT11 PE=1 SV=3
SEP14_HUMAN	Q6ZU15	Septin-14 OS=Homo sapiens GN=SEPT14 PE=1 SV=2
SEP15_HUMAN	O60613	15 kDa selenoprotein OS=Homo sapiens GN=SEP15 PE=1 SV=3
SEPT2_HUMAN	Q15019	Septin-2 OS=Homo sapiens GN=SEPT2 PE=1 SV=1
SEPT6_HUMAN	Q14141	Septin-6 OS=Homo sapiens GN=SEPT6 PE=1 SV=4
SEPT7_HUMAN	Q16181	Septin-7 OS=Homo sapiens GN=SEPT7 PE=1 SV=2
SEPT8_HUMAN	Q92599	Septin-8 OS=Homo sapiens GN=SEPT8 PE=1 SV=4
SEPT9_HUMAN	Q9UHD8	Septin-9 OS=Homo sapiens GN=SEPT9 PE=1 SV=2
SERA_HUMAN	O43175	D-3-phosphoglycerate dehydrogenase OS=Homo sapiens GN=PHGDH PE=1 SV=4
SERC_HUMAN	Q9Y617	Phosphoserine aminotransferase OS=Homo sapiens GN=PSAT1 PE=1 SV=2
SERPH_HUMAN	P50454	Serpin H1 OS=Homo sapiens GN=SERPINH1 PE=1 SV=2
SET_HUMAN	Q01105	Protein SET OS=Homo sapiens GN=SET PE=1 SV=3
SETD7_HUMAN	Q8WTS6	Histone-lysine N-methyltransferase SETD7 OS=Homo sapiens GN=SETD7 PE=1 SV=1
SETLP_HUMAN	P0DME0	Protein SETSIP OS=Homo sapiens GN=SETSIP PE=1 SV=1
SF3B3_HUMAN	Q15393	Splicing factor 3B subunit 3 OS=Homo sapiens GN=SF3B3 PE=1 SV=4
SFPQ_HUMAN	P23246	Splicing factor_ proline- and glutamine-rich OS=Homo sapiens GN=SFPQ PE=1 SV=2
SFXN1_HUMAN	Q9H9B4	Sideroflexin-1 OS=Homo sapiens GN=SFXN1 PE=1 SV=4
SFXN3_HUMAN	Q9BWM7	Sideroflexin-3 OS=Homo sapiens GN=SFXN3 PE=1 SV=2
SG1D2_HUMAN	O95969	Secretoglobin family 1D member 2 OS=Homo sapiens GN=SCGB1D2 PE=2 SV=1
SGCD_HUMAN	Q92629	Delta-sarcoglycan OS=Homo sapiens GN=SGCD PE=1 SV=2
SGSM3_HUMAN	Q96HU1	Small G protein signaling modulator 3 OS=Homo sapiens GN=SGSM3 PE=1 SV=1
SH3G1_HUMAN	Q99961	Endophilin-A2 OS=Homo sapiens GN=SH3GL1 PE=1 SV=1
SH3K1_HUMAN	Q96B97	SH3 domain-containing kinase-binding protein 1 OS=Homo sapiens GN=SH3KBP1 PE=1 SV=2
SH3L1_HUMAN	O75368	SH3 domain-binding glutamic acid-rich-like protein OS=Homo sapiens GN=SH3BGRL PE=1 SV=1
SH3L3_HUMAN	Q9H299	SH3 domain-binding glutamic acid-rich-like protein 3 OS=Homo sapiens GN=SH3BGRL3 PE=1 SV=1
SHLB1_HUMAN	Q9Y371	Endophilin-B1 OS=Homo sapiens GN=SH3GLB1 PE=1 SV=1
SIAS_HUMAN	Q9NR45	Sialic acid synthase OS=Homo sapiens GN=NANS PE=1 SV=2
SKP1_HUMAN	P63208	S-phase kinase-associated protein 1 OS=Homo sapiens GN=SKP1 PE=1 SV=2
SLUR1_HUMAN	P55000	Secreted Ly-6/uPAR-related protein 1 OS=Homo sapiens GN=SLURP1 PE=1 SV=2
SMD1_HUMAN	P62314	Small nuclear ribonucleoprotein Sm D1 OS=Homo sapiens GN=SNRPD1 PE=1 SV=1
SMD2_HUMAN	P62316	Small nuclear ribonucleoprotein Sm D2 OS=Homo sapiens GN=SNRPD2 PE=1 SV=1
SNAA_HUMAN	P54920	Alpha-soluble NSF attachment protein OS=Homo sapiens GN=NAPA PE=1 SV=3
SNAB_HUMAN	Q9H115	Beta-soluble NSF attachment protein OS=Homo sapiens GN=NAPB PE=1 SV=2
SND1_HUMAN	Q7KZF4	Staphylococcal nuclease domain-containing protein 1 OS=Homo sapiens GN=SND1 PE=1 SV=1
SNG2_HUMAN	O43760	Synaptogyrin-2 OS=Homo sapiens GN=SYNGR2 PE=1 SV=1
SNPC4_HUMAN	Q5SXM2	snRNA-activating protein complex subunit 4 OS=Homo sapiens GN=SNAPC4 PE=1 SV=1
SNRPA_HUMAN	P09012	U1 small nuclear ribonucleoprotein A OS=Homo sapiens GN=SNRPA PE=1 SV=3
SNTB2_HUMAN	Q13425	Beta-2-syntrophin OS=Homo sapiens GN=SNTB2 PE=1 SV=1
SNX1_HUMAN	Q13596	Sorting nexin-1 OS=Homo sapiens GN=SNX1 PE=1 SV=3
SNX2_HUMAN	O60749	Sorting nexin-2 OS=Homo sapiens GN=SNX2 PE=1 SV=2
SNX5_HUMAN	Q9Y5X3	Sorting nexin-5 OS=Homo sapiens GN=SNX5 PE=1 SV=1
SNX6_HUMAN	Q9UNH7	Sorting nexin-6 OS=Homo sapiens GN=SNX6 PE=1 SV=1
SODC_HUMAN	P00441	Superoxide dismutase [Cu-Zn] OS=Homo sapiens GN=SOD1 PE=1 SV=2
SODE_HUMAN	P08294	Extracellular superoxide dismutase [Cu-Zn] OS=Homo sapiens GN=SOD3 PE=1 SV=2
SODM_HUMAN	P04179	Superoxide dismutase [Mn]_ mitochondrial OS=Homo sapiens GN=SOD2 PE=1 SV=2
SOGA1_HUMAN	O94964	Protein SOGA1 OS=Homo sapiens GN=SOGA1 PE=1 SV=2
SORCN_HUMAN	P30626	Sorcin OS=Homo sapiens GN=SRI PE=1 SV=1
SPA12_HUMAN	Q8IW75	Serpin A12 OS=Homo sapiens GN=SERPINA12 PE=1 SV=1
SPB12_HUMAN	Q96P63	Serpin B12 OS=Homo sapiens GN=SERPINB12 PE=1 SV=1
SPB3_HUMAN	P29508	Serpin B3 OS=Homo sapiens GN=SERPINB3 PE=1 SV=2
SPB4_HUMAN	P48594	Serpin B4 OS=Homo sapiens GN=SERPINB4 PE=1 SV=2
SPB5_HUMAN	P36952	Serpin B5 OS=Homo sapiens GN=SERPINB5 PE=1 SV=2
SPB9_HUMAN	P50453	Serpin B9 OS=Homo sapiens GN=SERPINB9 PE=1 SV=1
SPCS2_HUMAN	Q15005	Signal peptidase complex subunit 2 OS=Homo sapiens GN=SPCS2 PE=1 SV=3
SPCS3_HUMAN	P61009	Signal peptidase complex subunit 3 OS=Homo sapiens GN=SPCS3 PE=1 SV=1
SPEE_HUMAN	P19623	Spermidine synthase OS=Homo sapiens GN=SRM PE=1 SV=1
SPEG_HUMAN	Q15772	Striated muscle preferentially expressed protein kinase OS=Homo sapiens GN=SPEG PE=1 SV=4
SPF30_HUMAN	O75940	Survival of motor neuron-related-splicing factor 30 OS=Homo sapiens GN=SMNDC1 PE=1 SV=1
SPON1_HUMAN	Q9HCB6	Spondin-1 OS=Homo sapiens GN=SPON1 PE=1 SV=2
SPR2A_HUMAN	P35326	Small proline-rich protein 2A OS=Homo sapiens GN=SPRR2A PE=1 SV=1
SPR2B_HUMAN	P35325	Small proline-rich protein 2B OS=Homo sapiens GN=SPRR2B PE=2 SV=1
SPR2D_HUMAN	P22532	Small proline-rich protein 2D OS=Homo sapiens GN=SPRR2D PE=2 SV=2
SPR2E_HUMAN	P22531	Small proline-rich protein 2E OS=Homo sapiens GN=SPRR2E PE=2 SV=2
SPR2G_HUMAN	Q9BYE4	Small proline-rich protein 2G OS=Homo sapiens GN=SPRR2G PE=2 SV=1
SPTB2_HUMAN	Q01082	Spectrin beta chain_ non-erythrocytic 1 OS=Homo sapiens GN=SPTBN1 PE=1 SV=2
SPTN1_HUMAN	Q13813	Spectrin alpha chain_ non-erythrocytic 1 OS=Homo sapiens GN=SPTAN1 PE=1 SV=3
SPTN2_HUMAN	O15020	Spectrin beta chain_ non-erythrocytic 2 OS=Homo sapiens GN=SPTBN2 PE=1 SV=3
SPTN4_HUMAN	Q9H254	Spectrin beta chain_ non-erythrocytic 4 OS=Homo sapiens GN=SPTBN4 PE=1 SV=2
SPTN5_HUMAN	Q9NRC6	Spectrin beta chain_ non-erythrocytic 5 OS=Homo sapiens GN=SPTBN5 PE=1 SV=2
SQRD_HUMAN	Q9Y6N5	Sulfide:quinone oxidoreductase_ mitochondrial OS=Homo sapiens GN=SQRDL PE=1 SV=1
SR140_HUMAN	O15042	U2 snRNP-associated SURP motif-containing protein OS=Homo sapiens GN=U2SURP PE=1 SV=2
SRCAP_HUMAN	Q6ZRS2	Helicase SRCAP OS=Homo sapiens GN=SRCAP PE=1 SV=3
SRP14_HUMAN	P37108	Signal recognition particle 14 kDa protein OS=Homo sapiens GN=SRP14 PE=1 SV=2
SRPX_HUMAN	P78539	Sushi repeat-containing protein SRPX OS=Homo sapiens GN=SRPX PE=2 SV=1
SRSF9_HUMAN	Q13242	Serine/arginine-rich splicing factor 9 OS=Homo sapiens GN=SRSF9 PE=1 SV=1
SSBP_HUMAN	Q04837	Single-stranded DNA-binding protein_ mitochondrial OS=Homo sapiens GN=SSBP1 PE=1 SV=1
SSRA_HUMAN	P43307	Translocon-associated protein subunit alpha OS=Homo sapiens GN=SSR1 PE=1 SV=3
SSRD_HUMAN	P51571	Translocon-associated protein subunit delta OS=Homo sapiens GN=SSR4 PE=1 SV=1
SSRG_HUMAN	Q9UNL2	Translocon-associated protein subunit gamma OS=Homo sapiens GN=SSR3 PE=1 SV=1
ST134_HUMAN	Q8IZP2	Putative protein FAM10A4 OS=Homo sapiens GN=ST13P4 PE=5 SV=1
STAM1_HUMAN	Q92783	Signal transducing adapter molecule 1 OS=Homo sapiens GN=STAM PE=1 SV=3
STIP1_HUMAN	P31948	Stress-induced-phosphoprotein 1 OS=Homo sapiens GN=STIP1 PE=1 SV=1
STK24_HUMAN	Q9Y6E0	Serine/threonine-protein kinase 24 OS=Homo sapiens GN=STK24 PE=1 SV=1
STML2_HUMAN	Q9UJZ1	Stomatin-like protein 2_ mitochondrial OS=Homo sapiens GN=STOML2 PE=1 SV=1
STMN1_HUMAN	P16949	Stathmin OS=Homo sapiens GN=STMN1 PE=1 SV=3
STMN2_HUMAN	Q93045	Stathmin-2 OS=Homo sapiens GN=STMN2 PE=1 SV=3
STOM_HUMAN	P27105	Erythrocyte band 7 integral membrane protein OS=Homo sapiens GN=STOM PE=1 SV=3
STRAP_HUMAN	Q9Y3F4	Serine-threonine kinase receptor-associated protein OS=Homo sapiens GN=STRAP PE=1 SV=1
STRBP_HUMAN	Q96SI9	Spermatid perinuclear RNA-binding protein OS=Homo sapiens GN=STRBP PE=1 SV=1
[truncated: 238 more rows]
